# Supplementary material for: Fis suppresses late-stage virulence gene expression in Yersinia pseudotuberculosis at environmental temperatures
Source: PLoS Pathog. 2026 Mar 25;22(3):e1014105. doi: 10.1371/journal.ppat.1014105 (PMC13046262; doi:10.1371/journal.ppat.1014105)
Supplement: S1 Dataset — (XLSX) [file ppat.1014105.s004.xlsx]

## Sheet: e25_dfisvsWT
RNA-seq analysis Δfis vs. wild type
cell growth at 25°C to early exponential growth phase (OD600 0.5)
A p-value or adjusted p-value (padj) of 0 indicates high statistical significance; the actual value is smaller than Excel’s numerical display limit and is therefore shown as zero.
Genbank Acc	baseMean	log2FoldChange	lfcSE	stat	p-value	padj
DN756_RS21540/pYV0001	10233.2931811376	1.52814363811035	0.045544298850484	33.5529073161725	8.16553397195597e-247	7.99226532425837e-245
DN756_RS21545/pYV0002	3571.9775138872	1.47421667926295	0.0498703721449109	29.5609720933954	4.74653493178858e-192	2.57403306503616e-190
DN756_RS21550/pYV0003	147.669113065969	0.257051726430081	0.149353492940454	1.72109618174491	0.0852333720531109	0.131909572714668
DN756_RS21560/pYV0004	200.069213675475	0.0525596461361295	0.128073963924688	0.410385097216452	0.681523476657358	0.754678176552422
DN756_RS21565	17.6725472368644	0.410423218478618	0.414039805996993	0.991265121213004	0.321556139433423	0.411481118477783
DN756_RS21570/pYV0005	674.507642852102	0.0574075553053696	0.0902665590498417	0.635978106506434	0.524790691997059	0.612376961598636
DN756_RS21580/pYV0007	663.2061161602	0.266901911173151	0.0845500101833071	3.1567342285885	0.00159546691359331	0.00347590050176437
DN756_RS21585	32.9325070609976	1.40785137623644	0.325628352309251	4.32349138596937	1.53579137455324e-05	4.33983774729708e-05
DN756_RS21590/pYV0008	18.5370606817712	1.60232382210416	0.433661471726382	3.69487244445627	0.000219997201542934	0.000543291550641104
DN756_RS21595	12.957157642806	1.15744144990572	0.494510598011065	2.34057966514971	0.0192538302437751	0.0344781886516151
DN756_RS21600/pYV0009	42.6490827503805	0.516490131573917	0.274193923883125	1.88366731202283	0.0596099906184209	0.095571422366293
DN756_RS21610/pYV0010	13.7596808250139	1.55008027691472	0.51182798558642	3.02851801887842	0.00245756420999714	0.005212582016236
DN756_RS21615/pYV0011	10.4553793755623	1.16371013667555	0.568499633374664	2.0469848498717	0.0406595720900424	0.0677040924470291
DN756_RS21625/pYV0013	216.887558293421	2.11419165961118	0.138646089698258	15.2488372676964	1.67590937697517e-52	2.48170639476065e-51
DN756_RS21630/pYV0014	92.6522882529528	2.58189483704983	0.220612159363792	11.7033206351616	1.22561734814832e-31	1.12549254419204e-30
DN756_RS21635/pYV0016	170.514895984336	0.894499452597018	0.142568890857707	6.27415593412864	3.51536066210241e-10	1.4365725394111e-09
DN756_RS21640/pYV0017	244.337797656685	0.234052577243383	0.12167161876413	1.92364151657349	0.0543995333410525	0.0882041726455126
DN756_RS21645	96.3639784822681	1.04834425802494	0.183411531654541	5.71580340978511	1.09186911088515e-08	4.03840621380839e-08
DN756_RS21650	61.2520907014092	1.56121198123755	0.241192101753668	6.47289844852398	9.6140571594402e-11	4.09566999796534e-10
DN756_RS21655/pYV0018	421.480127306901	1.03315484871914	0.0978066830367565	10.5632336834373	4.41196030942982e-26	3.43790227606638e-25
DN756_RS21665/pYV0020	184.392828199942	1.0263222731052	0.137729142246435	7.45174373676731	9.21145205726688e-14	4.56929012432781e-13
DN756_RS21670/pYV0021	68.6588018382089	0.994491662664279	0.218123541753974	4.55930457880602	5.13232903208172e-06	1.51215911533847e-05
DN756_RS21675/pVY0022	317.015547311875	1.35944255899466	0.110593499291469	12.2922465398427	9.96963152066519e-35	9.75808080303156e-34
DN756_RS21680/pYV0023	710.456839914301	1.31675832885995	0.0782935368373146	16.8182251313545	1.79454839704959e-63	3.24392915196396e-62
DN756_RS21685/pYV0024	1096.16539383239	1.92220953979019	0.0809616165824371	23.7422326891527	1.3217174637756e-124	4.1764190410484e-123
DN756_RS21690/pYV0025	14032.0241170696	3.37743392452553	0.0478054135140264	70.6496121727839	0	0
DN756_RS21695/pYV0026	1474.20998982323	0.509399424719863	0.0682199893653578	7.46701120095068	8.20367876128821e-14	4.07947495279425e-13
DN756_RS21700/pYV0027	2416.22906534187	0.398420343802775	0.0563794355195333	7.06676716663362	1.58584699519235e-12	7.39140997875364e-12
DN756_RS21705/pYV0028	152.344127238837	0.495517645722837	0.149096519252844	3.32346890595425	0.00088905333534677	0.00200774959749386
DN756_RS21710	484.196673333805	0.29615114288935	0.0872453455970703	3.3944635196596	0.000687632005176607	0.00157683842101356
DN756_RS21715/pYV0031	1563.6314355566	0.184031326909274	0.065947765330652	2.79056198472487	0.00526166242807159	0.0104997768890359
DN756_RS21720/pYV0032	2510.10041399727	0.321951355783849	0.0554113697970167	5.81020387987561	6.23968075323113e-09	2.35115857865883e-08
DN756_RS21725/pYV0033	81.503086212747	1.45688990557279	0.210480312955662	6.9217395447321	4.46130943884331e-12	2.01613004257638e-11
DN756_RS21730/pYV0034	668.027244556026	2.14224628170271	0.0877577157475027	24.4109166180488	1.30960970425826e-131	4.34335846544495e-130
DN756_RS21735/pYV0037	773.791891519351	2.23141758984775	0.0830273233870783	26.8757018631655	4.22475306155751e-159	1.67860733030003e-157
DN756_RS21745/pYV0039	598.742449683068	2.35271360430131	0.0928393039752744	25.3417841750289	1.10703854638174e-141	4.00229341137829e-140
DN756_RS21750/pYV0040	1110.06207837188	3.02647581849028	0.0822255059031258	36.8070197349218	1.42563870416941e-296	1.84551229671995e-294
DN756_RS21755/pYV0041	21.7159619077826	2.28206040715272	0.437337198199985	5.21807981700467	1.80787559920827e-07	6.05087971611574e-07
DN756_RS21765/pYV0044	60.5920314132031	1.56600064002791	0.248805715947133	6.29407019073733	3.09247878348901e-10	1.26892815522918e-09
DN756_RS21770/pYV0045	165.444678151334	1.83357521053827	0.155013428558235	11.8284927157097	2.78090534547745e-32	2.60742363350491e-31
DN756_RS21775/pYV0046	25.308560572282	2.23301069564077	0.403376380322223	5.53579932929393	3.09812124751044e-08	1.11704946686967e-07
DN756_RS21785/pYV0047	1158.7006252193	3.76832874443796	0.0895694293859955	42.0715948540714	0	0
DN756_RS21790/pYV0049	57.2662062799972	3.15797531774927	0.307532079827317	10.2687671462519	9.74419026609247e-25	7.26829656836972e-24
DN756_RS21795/pYV0050	456.926642637077	3.04076901401056	0.116383563452198	26.1271344837236	1.79312591785879e-150	6.85315648415934e-149
DN756_RS21800/pYV0054	5466.02512713525	1.93286163539231	0.0517235939901274	37.3690512643271	1.24372154513426e-305	1.84853872615695e-303
DN756_RS21805/pYV0055	5589.9119722895	1.94513602017399	0.0543410677052015	35.7949540249428	1.3232382791032e-280	1.56181035707093e-278
DN756_RS21810/pYV0056	2142.61966337695	1.88105340808312	0.0604776085044902	31.1033034307806	2.17311397624409e-212	1.45345106444459e-210
DN756_RS21815/pYV0057	4390.47162798133	1.78727743731853	0.0543946549169368	32.8575930860815	8.87339082830916e-237	7.57636540297972e-235
DN756_RS21820/pYV0058	1553.19207135036	1.61786610225816	0.0658075570190773	24.5848072097427	1.83652807994155e-133	6.24575185153005e-132
DN756_RS21825/pYV0059	1186.47822448149	1.15447557924183	0.0690024897047042	16.7309264373271	7.80152984387222e-63	1.39144618948708e-61
DN756_RS21830/pYV0060	8699.18194740999	0.988882667982588	0.0476596786398523	20.7488320568679	1.25605667809331e-95	3.17016065986694e-94
DN756_RS21835/pYV0061	693.695778486479	0.903674280098184	0.0791739822657723	11.4137782922769	3.56883296728103e-30	3.12701456281632e-29
DN756_RS21840/pYV0062	950.197820438296	0.95817606770464	0.0713201527228861	13.4348572054749	3.77796381943856e-41	4.36915527590978e-40
DN756_RS21845/pYV0063	1233.94398164926	1.09751877926968	0.0670777362940112	16.3618935269237	3.57826541015197e-60	6.08456741141519e-59
DN756_RS21850/pYV0064	484.371024541382	1.13617834239827	0.0944032654117033	12.0353712071639	2.31589993110479e-33	2.23944733096952e-32
DN756_RS21855/pYV0065	3014.12608772172	1.41399224714677	0.0547004815638272	25.8497220997379	2.45066684391616e-147	9.19114583610797e-146
DN756_RS21860/pYV0067	11644.4609351673	3.0415526786593	0.0546433069151093	55.6619438019094	0	0
DN756_RS21865/pYV0068	3131.91124832542	2.7868537125623	0.0596010761222857	46.7584462207429	0	0
DN756_RS21870/pYV0069	8467.1103201334	2.16878061620235	0.056189554597756	38.597576217288	0	0
DN756_RS21875/pYV0070	3002.39070027243	1.93318605274902	0.0657136287633788	29.4183427262863	3.20003385502038e-190	1.66775790392166e-188
DN756_RS21880/pYV0071	1524.20058011094	1.85639789216383	0.063482206755427	29.242806560204	5.54301601679495e-188	2.85181067633309e-186
DN756_RS21885/pYV0072	366.767901926571	1.93342576462004	0.111095385326933	17.4032950057316	7.78907421342349e-68	1.4744129631353e-66
DN756_RS21890/pYV0073	1380.38357659915	1.83384688748521	0.0671335427040728	27.316402704515	2.70854746177135e-164	1.12055680042149e-162
DN756_RS21895/pYV0074	2594.41129074927	2.40000982160371	0.060107932798517	39.9283374067877	0	0
DN756_RS21900/pYV0075	445.094506616354	4.13888337301042	0.143581524153266	28.8260164211126	1.01268582277753e-182	4.78106847859555e-181
DN756_RS21905/pYV0076	422.834814211845	3.83628665548201	0.13510192687547	28.3954991923846	2.29817621210555e-177	1.03624507181793e-175
DN756_RS21910/pYV0077	502.760459671362	3.13507497601391	0.110790158378325	28.2974139752403	3.7186131356714e-176	1.65808827927215e-174
DN756_RS21915/pYV0078	1329.06816948432	3.028098756822	0.0818721019748712	36.9857214335527	1.94273125882561e-299	2.59872684722239e-297
DN756_RS21920/pYV0079	6848.87208444461	2.52773839008052	0.0482985233748729	52.3357281642188	0	0
DN756_RS21925/pYV0080	5935.5407436311	2.5745903007914	0.0516552283286325	49.8418143544301	0	0
DN756_RS21930/pYV0081	328.729218863515	2.47026934888026	0.121232525410517	20.3762920925342	2.71456366052796e-92	6.56237588536067e-91
DN756_RS21935/pYV0082	808.563526842219	2.42714049839426	0.0849829777596173	28.5603136343335	2.09162758089712e-179	9.64793273809213e-178
DN756_RS21940/pYV0083	1046.00607977517	2.2900527258825	0.0744076671374479	30.7771069028714	5.30648292221487e-208	3.27614091797666e-206
DN756_RS21945/pYV0084	2134.32511405551	1.91531621539758	0.0592193422953988	32.3427471693888	1.75453561354751e-229	1.3038798920678e-227
DN756_RS21950/pYV0085	411.145410860819	2.21461144236719	0.108205947605246	20.4666332246955	4.27128785932955e-93	1.03882898057512e-91
DN756_RS21955/pYV0086	3298.3398145633	2.03373067646307	0.0545127480747577	37.3074326334467	1.24346558722794e-304	1.78215264340919e-302
DN756_RS21960/pYV0087	2230.17956934342	2.04086049107407	0.0625381946162584	32.6338248744951	1.3593222358716e-233	1.11325716990872e-231
DN756_RS21965/pYV0088	1164.3712575573	2.49552749879821	0.0775602181921128	32.1753542855812	3.90457391857468e-227	2.84891911549822e-225
DN756_RS21970/pYV0089	962.30234974036	3.16344372029944	0.0842290746322211	37.5576216895691	0	0
DN756_RS21975	85.5833043367623	3.12505208350684	0.261882235823646	11.9330433913482	7.96088159597714e-33	7.58836528376634e-32
DN756_RS21980/pYV0090	276.080006492575	3.30412493708952	0.150461828563074	21.9598882231078	6.96702048835793e-107	1.92818298067451e-105
DN756_RS21985/pYV0093	113.422027596691	4.11078757860099	0.264463086765809	15.543899259715	1.75003618028595e-54	2.66018757253316e-53
DN756_RS21990/pYV0094	14852.6490180033	3.49279892498436	0.0524560905655311	66.5851932030839	0	0
DN756_RS21995	14.3596174479973	1.03653865786429	0.468051511551727	2.21458243864625	0.026788738501806	0.046538185111579
DN756_RS22000/pYV0095	136.477171217916	2.23472786077916	0.175996981540681	12.6975351577982	6.10214647168233e-37	6.34401911680342e-36
DN756_RS22005/pYV0098	707.811308427156	2.54161157733752	0.0889489714579144	28.5738163767308	1.42153499918506e-179	6.63327901363914e-178
YPK_0001	2308.8303832191	0.123200447494695	0.0628300084653511	1.96085358738471	0.0498961048146002	0.0816611209710403
YPK_0002	1748.25704477762	-0.00194226637962083	0.0578370602610042	-0.0335816926181219	0.973210721208232	0.980368704317457
YPK_0003	1273.25285306486	0.0788840840620906	0.0645953891076157	1.22120301699352	0.222009162227407	0.299973995965853
YPK_0004	6127.04848981807	0.000333275976999991	0.0515695009433892	0.00646265662655621	0.994843581949692	0.996333240420293
YPK_0005	372.354017715664	-0.223734700853685	0.100989555975991	-2.21542414650159	0.026730965477542	0.0464579317719256
YPK_0006	73.479348111029	-0.401411140033419	0.209021255891916	-1.92043215088606	0.0548033357210884	0.0887155249087243
YPK_0007	109.514032860423	-0.403495687098277	0.175713170953482	-2.29633148675632	0.0216569350891588	0.0384214325874422
YPK_0008	251.09153499979	-0.558074005855367	0.119263907630516	-4.6793201475865	2.87827713100739e-06	8.71080401714379e-06
YPK_0009	208.934950439191	-0.0484308845792859	0.132846029076338	-0.364564036396271	0.715436864578418	0.782515164228179
YPK_0010	94.5177952500655	0.595183409025954	0.197605477241403	3.01197829804512	0.00259551152570363	0.00547622910233894
YPK_0011	3665.81579527487	1.59492643400257	0.0693311202630289	23.0044809308104	4.2039446268167e-117	1.25898729756831e-115
YPK_0012	3366.83147866596	1.42306619746807	0.0599848426779836	23.7237631030811	2.05042303834214e-124	6.42839660380234e-123
YPK_0013	182.618558567315	0.161515112878764	0.137228312360477	1.17698097499363	0.239203099881625	0.319867390811383
YPK_0014	373.482881494339	-0.1617210208403	0.0998566992720271	-1.61953100812739	0.10533306033851	0.158671760937854
YPK_0015	7.83024285497342	1.32028828461606	0.6748345117528	1.95646230538325	0.0504107187306354	0.0823354555417338
YPK_0016	51.4463169090539	0.403326106847119	0.251676124404691	1.60256006723378	0.109031815992603	0.163563732468276
YPK_0017	119.54392738116	-1.00906206261682	0.170868730250298	-5.9054811324383	3.51619029158697e-09	1.35547278003252e-08
YPK_0018	85.5573615296433	-0.402642547757868	0.19692909706342	-2.04460668211056	0.040893650199749	0.0680374039185708
YPK_0019	272.043757674505	-1.09472141393618	0.116800693063258	-9.37255923081977	7.07947363779412e-21	4.64974266914367e-20
YPK_0020	67.3207790472735	0.0821634444739001	0.215647110725658	0.38100878883755	0.703196727007783	0.773303269023634
YPK_0021	200.912507875007	0.140059910355149	0.130140783283618	1.076218436844	0.281829576086245	0.368758424791033
YPK_0022	1815.32595819863	-0.308525166719843	0.061780146128293	-4.99392096093717	5.91656192888666e-07	1.91116014529924e-06
YPK_0023	3719.52597205439	-0.338964716008898	0.0539466954964663	-6.28332677079546	3.31403450699802e-10	1.35706331393705e-09
YPK_0024	12.8902070057939	-0.827946393435093	0.531955878435686	-1.55641929528032	0.119608419866508	0.176856517658178
YPK_0025	268.140140744502	-0.595133637755168	0.120607013737527	-4.93448614066787	8.03620514507324e-07	2.56353666511756e-06
YPK_0026	167.465078551047	0.23687449930636	0.143331209985745	1.65263726811432	0.0984047085381532	0.149696017954363
YPK_0027	271.718978204525	0.254315903904801	0.115910375635072	2.1940736755567	0.0282301133983463	0.0487887360325424
YPK_0028	125.024092713835	0.713680808696361	0.17477457768634	4.08343603597298	4.43746475289622e-05	0.000120210151012731
YPK_0029	12.438422400992	0.782522437905763	0.514337817894067	1.52141726834275	0.128155158131167	0.187353970703232
YPK_0030	821.046073659351	-0.00807360857719321	0.0881510080065165	-0.0915883863358247	0.927025079026123	0.949745121810526
YPK_0031	77.2701838558965	-0.371289953157465	0.201402563088139	-1.84352148981828	0.0652529070537916	0.103789106621826
YPK_0033	12.5625333717677	-0.230581590215562	0.488047403815322	-0.472457364618652	0.636600367053209	0.715395483893735
YPK_0034	213.429252625925	-2.84763716900651	0.165200633718257	-17.2374470055789	1.39043035067974e-66	2.59525441733852e-65
YPK_0035	3502.46977188112	0.263313462563741	0.0601876851062157	4.3748727351627	1.21503343829745e-05	3.46547916694219e-05
YPK_0036	365.763541338347	-0.608936471604495	0.101077750000571	-6.02443635321376	1.69699966480886e-09	6.6634634587847e-09
YPK_0037	1554.60209293682	-0.545385962034629	0.059495302437273	-9.16687435297331	4.86932829595868e-20	3.09186937526617e-19
YPK_0038	9272.79120573707	-0.400430088162068	0.0500359929194142	-8.00284085112457	1.21581038791589e-15	6.4623140221278e-15
YPK_0039	2843.07887361554	-0.369320680912762	0.0544545443935808	-6.78218292018798	1.18373460651032e-11	5.25478647779413e-11
YPK_0040	2086.50885670013	-0.281773754023506	0.0562893881813215	-5.00580594544473	5.56287785778937e-07	1.80176181140506e-06
YPK_0041	2071.83213011022	-0.118924746762908	0.0559704241278345	-2.12477837386561	0.0336051101734725	0.0569739362594614
YPK_0042	1605.4211529207	0.102687474063027	0.0656082092636556	1.56516197005718	0.117544936100966	0.174552214225455
YPK_0043	1613.12229653967	0.0686991843583094	0.0615408668067354	1.11631811384871	0.264285990699831	0.348187751724219
YPK_0044	379.009516348368	1.32961655503953	0.105834415189283	12.5631776077898	3.36540270134692e-36	3.44524516339418e-35
YPK_0045	67.9598198970935	2.5341309211756	0.255236549019599	9.92855815873381	3.12744941163961e-23	2.23715766290727e-22
YPK_0046	18.6051979704527	1.50226654677269	0.423354006784222	3.54848784397681	0.000387449881991543	0.000929290410944555
YPK_0047	73.1058613178313	1.6182968815131	0.221784615582602	7.29670485602449	2.94900708274021e-13	1.42754709566182e-12
YPK_0048	1244.56946041209	2.38171350374545	0.0718535282669335	33.1467857068544	6.30070079160921e-241	5.74652551743813e-239
YPK_0049	20.6854445188731	-0.388768747825424	0.410363175889554	-0.947377276196094	0.343446566147443	0.435879528763343
YPK_0050	90.4591295906882	0.337710355506933	0.188234999992419	1.79408906696701	0.0727989538106186	0.114610514571209
YPK_0052	24.288461339104	-0.102991817480231	0.354693423197862	-0.290368557025029	0.771534295811695	0.829849136717323
YPK_0053	9.0847010051024	-0.0657225396776322	0.621028202887947	-0.105828590991528	0.915718351834192	0.942132614786823
YPK_0054	13.8616060155156	-0.181429373301075	0.495781779744155	-0.365946028502097	0.714405349189673	0.781935887074047
YPK_0055	371.052982145227	-0.445813089053746	0.0995825365082776	-4.47681997954218	7.57630817433539e-06	2.19521478004389e-05
YPK_0056	107.420590852232	-0.666378231198636	0.183713342693537	-3.62727182156965	0.000286431708853718	0.000698329555060736
YPK_0057	11.3545117909638	-0.73258015352603	0.532178507647993	-1.37656846903444	0.168645704997585	0.237132170341733
YPK_0058	9.21746427655058	-0.0795579097137804	0.569189940948929	-0.139773920777913	0.888838619194053	0.92168201003249
YPK_0059	31.7563313300586	-0.387045311357934	0.311558913466473	-1.24228611228478	0.214131017481514	0.291192061387094
YPK_0060	91.6161893575599	-1.06576339375735	0.193827526584714	-5.49851413024942	3.83004853628904e-08	1.36258730284822e-07
YPK_0061	192.783379583686	-0.423407835245488	0.138130030420125	-3.06528445666511	0.00217463060762345	0.00465180843730965
YPK_0062	1306.35144952953	0.518603971907745	0.066584465244376	7.78866316646658	6.77218767989481e-15	3.47529273138336e-14
YPK_0063	13.1406219882506	-1.13010570443951	0.523170668093287	-2.16010906834325	0.0307642271770232	0.0527367978049526
YPK_0064	268.706151450687	-0.350256815782218	0.121187184839585	-2.89021331955068	0.00384980489146946	0.00783431390946599
YPK_0065	238.614461723642	-0.494613528925793	0.12929920534319	-3.82534082566844	0.000130591290225936	0.000333373312771427
YPK_0066	46.571893634332	-0.700009860322562	0.271245275800071	-2.58072645968782	0.00985926681270729	0.0187779960699546
YPK_0067	71.428349735793	0.291171953804385	0.207247386344468	1.40494873754608	0.160036522344749	0.22690986184021
YPK_0068	129.542666720579	1.72802685027973	0.182516172916618	9.46780125106599	2.85795992895395e-21	1.89883993292918e-20
YPK_0069	181.821920626689	1.81303732894661	0.162337356186847	11.168331008544	5.82653719909453e-29	4.93288898311527e-28
YPK_0070	210.58894426577	2.06143984158487	0.152835546949277	13.4879606396084	1.8412333860643e-41	2.14170132703654e-40
YPK_0071	420.545756563084	1.68868179253843	0.121922230801121	13.8504830615592	1.26359454851564e-43	1.55546163288137e-42
YPK_0072	65.5445308210316	-0.0363010183552929	0.218691159511163	-0.16599216189825	0.868163118501257	0.90774846131984
YPK_0073	8.57133353077812	-0.768973539979766	0.615962112631042	-1.24841045286884	0.211880782995648	0.288557444818721
YPK_0076	1309.73357223747	-1.51638314051902	0.08186446538935	-18.5230934240767	1.34483166258035e-76	2.84042603259735e-75
YPK_0077	881.526177864941	-1.53948221980172	0.0982422036769026	-15.6702736928087	2.41537057021493e-55	3.75693104584207e-54
YPK_0078	94.5903232585319	-0.906048642478438	0.226249103148083	-4.00465075826363	6.2109171319034e-05	0.000165831074187148
YPK_0079	212.415921931657	-0.370994907123876	0.126154249582607	-2.94080388374823	0.00327361723438527	0.00674731687806271
YPK_0080	645.822677946206	0.849103459451407	0.0817291451233497	10.3892370117159	2.77564572316633e-25	2.11359891595189e-24
YPK_0081	237.142301493928	-0.719440512289166	0.12303126130287	-5.84762364191406	4.98645175875247e-09	1.90034481556255e-08
YPK_0082	353.747488894942	-0.396497346640706	0.100592356101769	-3.94162501015056	8.09314358464281e-05	0.000212550950295626
YPK_0083	100.885018984104	-0.383846187116684	0.176890585500896	-2.16996391317128	0.0300095798381249	0.0515974481107093
YPK_0085	14.0733728684587	0.720397658552746	0.477130966436281	1.50985307856549	0.131080917676771	0.191213276131182
YPK_0086	33.6559315076588	0.0237020294043315	0.302484520299326	0.0783578259835478	0.937543420327416	0.957343955667664
YPK_0087	21.7009649273742	-0.0601606652628821	0.374688604078115	-0.160561769448264	0.872438567703305	0.910794997969137
YPK_0088	475.543877312829	-1.09098549836457	0.0946656187090165	-11.5246222783167	9.91460524962991e-31	8.84162463705885e-30
YPK_0089	97.2671535318767	-0.528114424817993	0.186571276697385	-2.83063092114968	0.00464562940866919	0.0093261184677286
YPK_0090	123.810952384688	-0.397593232625096	0.161756573182183	-2.45797264867435	0.0139723815065044	0.025779846889932
YPK_0091	178.023322650098	-0.316304572765382	0.139500812736386	-2.26740308218205	0.0233656133834351	0.0410894857614921
YPK_0092	260.735281147935	-0.321054754906144	0.115252555393422	-2.78566278908266	0.00534184100803712	0.010654477119907
YPK_0093	167.761977650405	-0.339883058468994	0.143042728065725	-2.37609463315622	0.0174969747711146	0.0315858568405231
YPK_0094	703.67544538649	-0.522426367728834	0.0807241892025665	-6.47174499848955	9.68775180701093e-11	4.12268801712989e-10
YPK_0095	23.7791074915576	-0.344214751084118	0.373864346575925	-0.9206942417394	0.357210083378657	0.449791046312692
YPK_0096	139.288768484651	-0.467605951687209	0.155094167907698	-3.01498088545468	0.00256995451363832	0.00542801445433188
YPK_0097	55.9460424819678	-0.372437349683115	0.234671797996358	-1.58705627545793	0.11249989963804	0.167829775928422
YPK_0098	1570.02755441642	-0.0332548225276607	0.0618724546613938	-0.537473787158641	0.590940386736424	0.672750006233551
YPK_0099	13.0084375825231	0.762274350818823	0.488010516936243	1.56200394123558	0.118287060393618	0.175419797989501
YPK_0100	965.767255137142	-0.922862077700435	0.0711432606288745	-12.9718833455587	1.7663622235084e-38	1.91062307356852e-37
YPK_0101	432.573321962405	-0.694127820096833	0.0971146899827067	-7.14750590482693	8.83687200189715e-13	4.18682022947028e-12
YPK_0102	26.7446759327844	-0.598058214510994	0.342054582844937	-1.74842918208206	0.080389738425748	0.1249918714849
YPK_0103	195.069942598316	-2.73147238662249	0.164877895023556	-16.5666379124518	1.21428029756152e-61	2.10039087677343e-60
YPK_0104	146.569357031811	-0.860538880768289	0.155795627233331	-5.52351112832892	3.32291234786524e-08	1.19167535763925e-07
YPK_0105	159.539375427171	-0.773993483256129	0.148584491031202	-5.20911353455855	1.89744985874263e-07	6.34010514832156e-07
YPK_0106	238.674480917413	-0.667952270021415	0.122924848288033	-5.43382627128645	5.51582856796142e-08	1.93826795474861e-07
YPK_0107	32.5184587982838	0.454644123401999	0.312747944247226	1.45370779173725	0.14602733703602	0.209737903910362
YPK_0108	18.6991794293792	-0.659679208411239	0.415161479423667	-1.58897017451382	0.112067126478826	0.167308548571254
YPK_0109	10.9427263508837	-0.1437506408903	0.53179087798728	-0.270314228469596	0.786918519943849	0.842557102597296
YPK_0111	32.9296956337718	-0.402379174849474	0.309007209223311	-1.30216759622163	0.192859099666009	0.266234457158477
YPK_0112	88.4722647868091	-0.345643555017383	0.213025825338398	-1.62254296852655	0.104687140604681	0.157817240889025
YPK_0113	249.47922561979	-0.280488064356806	0.121889756008629	-2.30116191500908	0.0213824807176836	0.0379680951858692
YPK_0114	1212.05067657484	0.101260284987527	0.0708782578453616	1.4286508735648	0.153104604275682	0.218340006026408
YPK_0115	737.191784226661	0.0576153699738146	0.0787432746502455	0.731686232630344	0.4643601013875	0.555948999945426
YPK_0116	7069.32216801821	0.296663322190604	0.0586299681492036	5.05992637477894	4.19418396537434e-07	1.36950856412101e-06
YPK_0117	1342.96471453306	0.388821620654664	0.0679107206789493	5.72548217376214	1.03140376225115e-08	3.83242897954987e-08
YPK_0118	125.904242571124	1.35908213637674	0.168701476356244	8.05613658950317	7.87436397844625e-16	4.23023060850131e-15
YPK_0119	1672.83300652825	-0.879039016528648	0.0609858004444527	-14.4138309265826	4.23550307252506e-47	5.59114270725101e-46
YPK_0120	461.942296926538	-1.09422481457986	0.0972382823615587	-11.2530249198688	2.23783215957422e-29	1.91480180306426e-28
YPK_0121	17.1525536891326	0.250723280009208	0.426957412625406	0.587232526231325	0.55704755018058	0.643289732050264
YPK_0122	2933.05489580734	1.166461201306	0.0551592184645078	21.1471669428486	2.93019301371857e-99	7.68553239480564e-98
YPK_0123	385.63498108291	0.542017566658807	0.0981213603568717	5.52395079611071	3.31460324305315e-08	1.1897587490494e-07
YPK_0124	213.867583960214	-0.35249858834897	0.126055508536021	-2.7963759175843	0.00516792511093509	0.0103281292182184
YPK_0125	17.8973489894625	-1.00460715858162	0.426735721750554	-2.35416701104967	0.0185642681590685	0.0333475416841279
YPK_0126	17.8241310511847	-0.531441438041434	0.456112705412632	-1.16515376952864	0.243956755103276	0.325681456496823
YPK_0127	87.4883842422025	-0.441669321139826	0.192118819390702	-2.29893834732362	0.0215084404761501	0.0381748658252058
YPK_0128	30.2850288028514	-0.466175018093998	0.330448901109322	-1.41073254148839	0.15832349193637	0.224983064143291
YPK_0129	55.669989282024	-0.186920140284655	0.237447900840114	-0.787204854721028	0.431161955785658	0.522892997451751
YPK_0130	99.6788756450749	-0.484659993864787	0.183097489788053	-2.64700512511565	0.00812081222424994	0.015675237833533
YPK_0131	237.111824527436	-1.09801767256854	0.129701859788969	-8.46570492015356	2.54608030705181e-17	1.46171963836894e-16
YPK_0132	53.90993175831	3.70784933197139	0.34738896225192	10.6734805502615	1.35455400256182e-26	1.08068095671582e-25
YPK_0133	109.29152046122	0.118003699289266	0.170822554487401	0.690796947998865	0.489693153812289	0.580029110463022
YPK_0134	412.236411506068	-0.261918360946232	0.098886996928171	-2.64866331350403	0.00808107941552475	0.0156060499011072
YPK_0135	126.188142030266	-0.736287496389117	0.16350020933346	-4.5032816740158	6.69121038870335e-06	1.94578458622221e-05
YPK_0136	103.34406426655	-1.20447871828789	0.1850663843835	-6.50836035026188	7.59754919396226e-11	3.26085186260648e-10
YPK_0137	11.1035696217064	0.127177333094281	0.533724124507687	0.238282901698683	0.811661681936732	0.863749225566721
YPK_0140	72.3923975604575	0.0384075844792624	0.209468090453887	0.183357686586242	0.854517374173623	0.897600650231268
YPK_0141	670.951084843928	-1.15245098664188	0.0807549030637488	-14.2709723238987	3.3191826317555e-46	4.29673545201123e-45
YPK_0142	17.417010295808	-0.551846700876731	0.431907318999405	-1.27769703499165	0.201356271092828	0.276159506457799
YPK_0143	15.0189753675006	0.400098841725824	0.450846311019068	0.887439537481104	0.374842304924193	0.467691303048155
YPK_0144	16.328196619172	-0.00230284107185003	0.443910187322928	-0.0051876283482875	0.995860889998661	0.996854515231885
YPK_0145	785.832596090198	-0.076118291300905	0.0728099077818444	-1.0454386445451	0.295820283858861	0.383562778392766
YPK_0146	144.417099265523	0.505723996139437	0.149783068365724	3.37637625972927	0.000734474013835833	0.00167754366392897
YPK_0147	1127.66525486378	-0.916205410857347	0.06850649979277	-13.373992447853	8.58085641773692e-41	9.78266386488019e-40
YPK_0148	911.645469928032	-0.729793209214427	0.0725930872833698	-10.0532052916506	8.89269531907319e-24	6.48843387553468e-23
YPK_0149	434.974190954814	-0.693015829945421	0.0947913847755996	-7.31095796929228	2.65244499241932e-13	1.28553885924864e-12
YPK_0150	801.159527061241	-0.714850171685689	0.075942798574293	-9.41300801532048	4.82137431659772e-21	3.18750825906205e-20
YPK_0151	1078.32620887581	-0.806187991858763	0.0689641922969572	-11.6899504657047	1.43470265970632e-31	1.31149470920307e-30
YPK_0152	324.515534713938	-0.515340172187198	0.104882584672597	-4.91349611373413	8.94665069304403e-07	2.84565162501393e-06
YPK_0154	52.4751085525033	1.51572698612244	0.260842639404203	5.81088655437834	6.21428656958718e-09	2.34379060185652e-08
YPK_0155	11.6783170649147	1.46123337899432	0.536942665603967	2.72139554667477	0.00650069255372308	0.0127441520361948
YPK_0156	51.3777194105274	0.0669698925062387	0.255728970641411	0.261878395467933	0.793415196421838	0.84815534982441
YPK_0157	732.067698975863	-0.169263006633442	0.0791417291449935	-2.13873273255554	0.032457320069105	0.0553318714686994
YPK_0158	737.53917969731	-0.159494148310778	0.0849307525647209	-1.87793165013152	0.0603905159671492	0.096745365499469
YPK_0159	503.08884284383	-0.277530303665465	0.0943581844378359	-2.94124251456221	0.00326898491324569	0.00674123147834273
YPK_0160	3428.45597911662	-1.36360043179287	0.0550664897035448	-24.7627992838101	2.25717789702206e-135	7.87656947891263e-134
YPK_0161	1293.61035528291	-0.665200183871693	0.0665133213131567	-10.0010068771008	1.50855332391584e-23	1.09274810268488e-22
YPK_0162	824.080909391114	-0.241011621256964	0.0798250365503123	-3.01924849235814	0.00253402594444515	0.00535494792788752
YPK_0163	1216.00535029318	-0.0610502896636795	0.0662553083381042	-0.921439975075457	0.356820766187543	0.449460997653416
YPK_0164	46.5958763715288	-0.0233712094709587	0.253950940961019	-0.0920304110018876	0.926673877628073	0.949627750490668
YPK_0165	72.4154473092653	0.0224912630903644	0.211628167867462	0.106277266003882	0.915362368523495	0.942125977144085
YPK_0166	72.0168650250502	-0.0569275183378682	0.214829829810818	-0.264988890918917	0.791018019763465	0.846043527001808
YPK_0167	41.5346349199781	-0.458278590819512	0.281852161833083	-1.62595379023884	0.103959485953735	0.157015211566556
YPK_0168	932.078302663495	-0.669349848960914	0.0824547278575698	-8.11778616402848	4.74764356162475e-16	2.56769455698115e-15
YPK_0169	121.057701568235	-1.03907238788559	0.173138354372471	-6.00139923734195	1.95624326648524e-09	7.6365799887211e-09
YPK_0170	3189.40755817761	-1.03902349232848	0.0528082983659413	-19.6753829318347	3.50519071123202e-86	7.9470792791944e-85
YPK_0171	340.246533074174	-0.383468582728574	0.107211341998907	-3.57675387304155	0.000347887444260506	0.000837978579722336
YPK_0172	1839.52664602947	-0.66772768425763	0.0588239015626967	-11.3512988176403	7.30691463878735e-30	6.33318540938523e-29
YPK_0173	1170.7966350595	-0.627806645487496	0.064755073718602	-9.69509583473994	3.1634055852229e-22	2.17375798176361e-21
YPK_0174	2524.19140036646	-1.65124287316604	0.0560351402561354	-29.4679885803487	7.40631552744079e-191	3.96287256154932e-189
YPK_0175	1989.9731304542	0.700504624749517	0.0776381993100376	9.02267995619202	1.83543166892739e-19	1.13842152819252e-18
YPK_0176	850.021476526248	0.856975670807654	0.078505231980091	10.9161599703951	9.64895889851477e-28	7.93468689748766e-27
YPK_0177	693.535967626067	0.488059698422311	0.0786694254906546	6.20393113815594	5.50698899834427e-10	2.22329445174603e-09
YPK_0178	823.018630783365	-0.592813795036458	0.0746221443906906	-7.94420744508133	1.95436293997542e-15	1.02655215682217e-14
YPK_0179	61.408511594815	-0.301315862978863	0.227652980970853	-1.32357530173278	0.185644132280204	0.258245718069444
YPK_0180	105.650043341659	0.0977185933016312	0.177553653043964	0.550360928239732	0.582071841907864	0.665675207060774
YPK_0181	26.8614396446434	-0.0725194670320201	0.358376077828941	-0.202355769590834	0.839638603812833	0.886909893196708
YPK_0182	24.5148867998468	-0.0398427442048778	0.362171115751379	-0.110010827678011	0.91240078779296	0.939800914120418
YPK_0183	24.2631575330364	0.120414996657441	0.357766467708376	0.336574295038722	0.736437836311742	0.802343581879594
YPK_0185	11.9160769613885	0.0904917914093449	0.503873733049688	0.179592198350259	0.857472729912588	0.899617794807638
YPK_0186	28.0310816698554	-0.0488712527072855	0.33424376401163	-0.146214403885139	0.883752135105411	0.918068164167231
YPK_0187	82.729418097371	-0.692714790079157	0.197929408415475	-3.49980730819482	0.000465594589112057	0.00109907710947452
YPK_0188	192.275453761905	-0.735866764704406	0.135162458376835	-5.44431326228767	5.2005628160153e-08	1.83068934918153e-07
YPK_0189	441.991794708378	-0.381009750653553	0.0956119705121648	-3.98495866796382	6.7491872356485e-05	0.00017924876490177
YPK_0190	265.645775880189	-0.392946463989858	0.114015372141962	-3.44643407821004	0.000568037133834884	0.00132146841627791
YPK_0192	7.78740466065009	1.04706800854591	0.660471229868932	1.58533477492077	0.112890292006872	0.168287051197466
YPK_0194	14.302280284192	-0.264080857096415	0.462863810977081	-0.570536842227857	0.568313641310036	0.653583476363915
YPK_0199	13.3449245855854	0.0881743921453545	0.469972581112724	0.187616034826095	0.851177655486571	0.895396744317481
YPK_0200	107.796573576248	-0.500121297563027	0.174862609149434	-2.86008140903144	0.00423532269285102	0.00855808155408416
YPK_0201	133.99797407165	-0.592982880216453	0.158931779953368	-3.7310529108177	0.000190681167082982	0.000475380793883695
YPK_0202	32.5650783308594	-0.747177400162617	0.328600846407625	-2.27381459400063	0.0229771364119362	0.0405306586466374
YPK_0203	76.8653964701602	-0.112996126855227	0.202517755716976	-0.557956641654385	0.576873991973337	0.661049494514278
YPK_0204	9.19678091575454	-0.0813905903112298	0.575459712719686	-0.141435774759225	0.887525694147159	0.921034551490186
YPK_0210	9.73579199214389	0.647503484567226	0.563234369383776	1.14961642925954	0.250301888373198	0.332933867431768
YPK_0212	12.9661719593891	0.264058471281394	0.476941834085316	0.553649213405253	0.579818938613217	0.663476875008508
YPK_0215	14.2879150574206	0.129140395801246	0.463194949982901	0.278803548713156	0.780395590926906	0.837360295826116
YPK_0216	42.5754143810813	-0.260763603448341	0.274933168033082	-0.948461785509137	0.342894418304666	0.435316450698078
YPK_0218	279.804496918362	-0.168430843136959	0.117812663463369	-1.42964973531328	0.152817573404947	0.21800814862213
YPK_0219	3586.17686620018	2.02258532774926	0.0561955852735881	35.9918900728999	1.12036032119492e-283	1.36242605119855e-281
YPK_0220	23.1629321723514	1.04943479253519	0.379716331102745	2.76373362580297	0.00571441679891018	0.0113356177034239
YPK_0222	11.7644253655763	0.214979113657573	0.512250271365456	0.41967593903762	0.674722204549972	0.749006972851739
YPK_0223	37.3654266528628	-0.295847016347546	0.287074479948832	-1.03055839864372	0.302747953262462	0.390526369798219
YPK_0224	256.660790800087	-0.348853538773017	0.120872456894282	-2.88612929476674	0.00390011898601718	0.00792866134290119
YPK_0225	3452.56908784206	0.0773182902766028	0.0538625529486114	1.43547392472039	0.151152093574551	0.216093107059021
YPK_0226	2474.73585020601	-0.162768767213937	0.0591510306787541	-2.75174862290946	0.00592780040476553	0.0117068223544902
YPK_0227	1529.53958356671	-0.466192752180672	0.0622248771702263	-7.4920638397618	6.77989283619422e-14	3.37983974554626e-13
YPK_0228	1276.11356420375	-0.0978024736895159	0.0664768148722704	-1.47122683115061	0.141229783308966	0.203648983262264
YPK_0229	690.647211460932	-0.43937482856631	0.0768476793438963	-5.71747686224968	1.08117391452893e-08	4.00623353555364e-08
YPK_0230	536.540711840898	-0.477753446750711	0.0876841749700782	-5.44857092985983	5.07761416698133e-08	1.79212538716764e-07
YPK_0231	1081.31684151098	-0.470327439891071	0.0668614843012793	-7.03435535130756	2.00184351033463e-12	9.25506682830975e-12
YPK_0232	120.842133299645	-0.387413198546721	0.165151555478317	-2.3458041156481	0.0189860826987716	0.0340139061920403
YPK_0233	51.2649916295615	-0.637381832368234	0.256302665572983	-2.48683263181568	0.0128886018334791	0.0239919854387103
YPK_0234	16.3171403828516	-0.649675204602318	0.43952268247887	-1.47813805862807	0.139370829077551	0.201475193475581
YPK_0235	298.726435979659	-2.77079629862005	0.156797853193131	-17.6711367036843	6.99726401992304e-70	1.3764715937231e-68
YPK_0237	214.789212728748	-0.103243088308036	0.124172181713279	-0.831451029397472	0.405718881761341	0.499432476229528
YPK_0238	586.046669253178	0.283880315977576	0.0838136482524773	3.38704163219844	0.000706506658032595	0.00161827124354155
YPK_0239	60.8836519880949	0.0831270256093738	0.223872910676551	0.371313462437957	0.710404071998374	0.779311097727169
YPK_0240	740.339861923677	-1.15912758572101	0.0809230482608752	-14.3238250490055	1.55332954050828e-46	2.03709524381037e-45
YPK_0241	478.48703822806	-1.42704675186827	0.0974965361082629	-14.6368969486632	1.63355235732559e-48	2.25273045015381e-47
YPK_0242	666.994948297461	-0.773201883904428	0.0873292857180858	-8.85386703379733	8.4538090673738e-19	5.10920719689323e-18
YPK_0243	455.539727670447	-0.202965738422998	0.0991271824122237	-2.0475285737363	0.0406062142895399	0.0676433117243353
YPK_0244	193.732029532757	0.0259332333008981	0.135556910723638	0.191308824924232	0.848283647494286	0.892777937947698
YPK_0245	224.247040313095	-0.271543928622393	0.123342562120207	-2.201542792323	0.0276976207625251	0.047971753180843
YPK_0247	556.803603551344	-1.21560568260245	0.0918576532205341	-13.2335808719606	5.61472494731262e-40	6.29382436133115e-39
YPK_0248	3167.79331240615	-0.485493401062217	0.049554107372468	-9.79723834823739	1.15705811271032e-22	8.11761224878759e-22
YPK_0249	141.029692132873	-0.920899849167399	0.158619439921107	-5.80571870399638	6.40904851331961e-09	2.41271216547388e-08
YPK_0250	20.3822714193371	-0.462835119320484	0.411550042359711	-1.12461443732752	0.260752453160695	0.344550409790539
YPK_0251	75.0657953753147	-0.191026954324944	0.211153260398144	-0.904683896259757	0.36563287484278	0.458813235379635
YPK_0252	78.6207578224867	0.00202084264878463	0.212245553561782	0.00952124845431163	0.992403257638308	0.994385586242829
YPK_0253	12.7315865776666	1.05336411365224	0.495672705037467	2.12512027179834	0.033576578463414	0.0569737037520847
YPK_0254	218.060043261105	-0.312005511637169	0.125769419930104	-2.48077403720687	0.0131097449749016	0.0243562067519816
YPK_0255	51.3434555282667	-0.4171787908638	0.245432741132093	-1.69976829065065	0.089174518202893	0.137531645483555
YPK_0256	261.833159826337	-0.43318654017723	0.115768833933852	-3.74182347232369	0.000182689830571822	0.00045678148914936
YPK_0257	116.443949647898	-0.609964159555946	0.1738724241655	-3.50811327606126	0.000451296845199522	0.00106909931510371
YPK_0258	26.1366385566515	0.0807908623150925	0.346307037687148	0.233292580060353	0.815534219922225	0.866721087009504
YPK_0259	12.7791702403465	-0.289464651376248	0.48902476658442	-0.591922272971991	0.553902638285189	0.64067599010358
YPK_0260	14.8557276178008	0.226551635445167	0.451973082173213	0.501250283215637	0.616194990061865	0.695972557027376
YPK_0261	35.4457261591949	-0.400730919696886	0.299351052952735	-1.33866547568202	0.180679600314087	0.2519344114178
YPK_0262	717.465842119538	-0.197363632540914	0.0789828513932386	-2.49881625010324	0.0124608903546894	0.0233017488319519
YPK_0263	754.157090838417	0.731765437237563	0.0775457170564471	9.4365680660983	3.85189058357279e-21	2.55076516697651e-20
YPK_0264	1374.42118218082	0.335676192810888	0.061071158804428	5.49647655918639	3.87454569584378e-08	1.37719680048017e-07
YPK_0265	89.8025943407859	-0.169393450352227	0.187711497202297	-0.902413825881274	0.366837079327787	0.45974928149357
YPK_0266	341.043100904198	-0.0602817380866875	0.103493721762781	-0.582467584119353	0.560251769952507	0.64624614912889
YPK_0267	92.327275200729	-0.321376372673149	0.190777203588773	-1.68456380860832	0.0920727588573646	0.141463227248031
YPK_0268	2732.44545313154	0.318387128851904	0.0622982266658614	5.11069328762092	3.20978725474058e-07	1.0540815264545e-06
YPK_0269	333.031530774836	-0.406986137398287	0.105898128364835	-3.84318536769753	0.000121447667629935	0.000311418204599954
YPK_0270	5122.13370626242	-0.123541280587404	0.0504846220689487	-2.44710716896482	0.0144008012214815	0.0264608128671269
YPK_0271	814.373613155125	-0.408156601301637	0.0738326437549351	-5.52813200968921	3.23658476879479e-08	1.16279451004239e-07
YPK_0272	295.486722732411	-0.469195430895028	0.109968331646497	-4.26664134910494	1.98437785897934e-05	5.55321363185781e-05
YPK_0273	277.354825913166	0.0481487889875636	0.110978130525711	0.433858353528569	0.664391303815141	0.740197603007759
YPK_0274	697.126038334824	1.28348092058072	0.0818471481135506	15.6814372908887	2.02616997571874e-55	3.17617973146847e-54
YPK_0275	8102.9696934923	0.273387766359408	0.0522192202257785	5.23538584408901	1.64640557895684e-07	5.5428067016391e-07
YPK_0276	9572.77567212758	0.13806753073593	0.0518436879303887	2.66315025507667	0.00774128386902681	0.0150221335427488
YPK_0277	38850.8215286173	0.116136294356222	0.0493661154852192	2.35255079754035	0.0186451428901369	0.033477833744125
YPK_0278	27063.3840357367	0.117170597503642	0.0501930851410086	2.33439720181519	0.0195749331773484	0.0350219379584035
YPK_0279	272.817595406629	0.430211116541874	0.119683693325783	3.5945675186579	0.000324930874744351	0.000784565343170326
YPK_0280	329.82130060037	3.16259775094953	0.143184063256583	22.0876379606732	4.15563777582183e-108	1.16619401359252e-106
YPK_0281	268.294997223897	2.04556066523323	0.133008750988365	15.379143477651	2.25916444232879e-53	3.38284586084531e-52
YPK_0282	7995.06349484301	0.265531847380242	0.0734007569543788	3.61756279360007	0.000297390194851693	0.000721976316963003
YPK_0283	15146.3378430388	0.191535793180323	0.0571772093578574	3.34986256467241	0.000808516658336153	0.00183724651749886
YPK_0284	11658.7491039581	0.184590403357301	0.0607556636261788	3.03824190766906	0.00237962845320727	0.00505797085949193
YPK_0285	4814.63529981934	0.161772093953505	0.0614132917871811	2.63415441911342	0.00843471176721901	0.0162420817283349
YPK_0286	16652.1872024267	0.11892211308218	0.0561586507063932	2.11760987107621	0.0342081215019293	0.0578252702557887
YPK_0287	5837.60867187084	0.117275539674327	0.0608119867344492	1.9284938047895	0.0537937340921763	0.0873631140881844
YPK_0288	5489.66638711792	0.142158713294858	0.0591752344621478	2.40233460140815	0.0162907997335104	0.0295546922832627
YPK_0289	13464.2893133463	0.100806633200638	0.0559227524404615	1.80260500067414	0.0714502711171483	0.112708308959558
YPK_0290	7809.73423587664	0.057320657322809	0.0592114040508372	0.968067861954348	0.333010479043729	0.423975587691144
YPK_0291	1493.89932998183	0.263907627872716	0.0814861402219511	3.23868116901705	0.00120083728466314	0.0026642881882485
YPK_0292	2199.79356191979	0.334073723859608	0.0685968834697814	4.87010060751194	1.1154144127214e-06	3.49973263350349e-06
YPK_0293	12268.233397479	0.144923497937333	0.0524291870213717	2.76417595180825	0.00570667578370142	0.0113258604945568
YPK_0294	6177.41368267001	0.168978461730614	0.0546437957123873	3.09236317733154	0.00198569748245063	0.00428706820971325
YPK_0295	10860.5987852641	0.203078595284474	0.056724140319948	3.58010882384512	0.000343451142414801	0.000827789450156515
YPK_0296	5873.67305997138	0.140134495074894	0.0596109852701619	2.35081662280523	0.0187322630227605	0.0336192180278792
YPK_0297	6645.66582073501	-0.0090221796771576	0.0573113225664398	-0.157424035480919	0.874910672046975	0.913138238471915
YPK_0298	10484.5694249083	0.0508641169090198	0.0615767566858953	0.826027865814353	0.4087882846984	0.501671983637517
YPK_0299	5582.84253159956	0.160218710000312	0.0628824263253769	2.54790915940936	0.0108370686349347	0.0205137530339589
YPK_0300	7395.63635510094	0.00260029444498952	0.0530063536492968	0.0490562784641576	0.960874446159928	0.972521283676885
YPK_0301	917.775905863042	0.0765726879296243	0.0763513230739423	1.00289929298891	0.315909453791501	0.404771595806288
YPK_0302	8549.32845750233	0.0646779606165447	0.0554865857861493	1.16565039459843	0.243755823815197	0.325521504482658
YPK_0303	20798.8689674684	-0.000471795257152956	0.0481694677739814	-0.009794487648622	0.992185254471736	0.994385586242829
YPK_0304	4124.2220528941	0.193463733023991	0.0542671756508427	3.56502306788076	0.000363824188025492	0.000874267345237305
YPK_0305	12720.4105629806	0.0964098128297593	0.0506520043920672	1.90337606550588	0.0569914918249356	0.0918501432503882
YPK_0306	9844.11671488633	0.0766584261891018	0.0498931503235981	1.53645191157321	0.124427583302517	0.182878421841107
YPK_0307	14160.384591946	0.00946768826823604	0.0494085236689806	0.191620545711225	0.848039447593781	0.892777937947698
YPK_0308	25355.6549646677	0.0640244654342235	0.0524587444888232	1.22047269827177	0.2222857331156	0.300246599459071
YPK_0309	5519.61220132009	0.110550735879601	0.0594574465516282	1.8593253207335	0.062981040025729	0.100334622319671
YPK_0310	208.359329507698	0.111287954995605	0.126984656711629	0.876388989642503	0.380818601876329	0.473574542711406
YPK_0311	16.5419324827736	-0.165685903689658	0.454042394878245	-0.364912848576811	0.715176462943202	0.782443605722756
YPK_0312	240.806943646102	-0.123463746021209	0.117788075132498	-1.0481854456177	0.294553174847154	0.382290391546451
YPK_0313	446.087462090753	0.340430663376811	0.0919620868765096	3.70185883051953	0.000214025696941929	0.000528870148908843
YPK_0314	910.279936980173	0.253964402105632	0.0763321040264903	3.32709815017671	0.000877554582304425	0.00198513333640792
YPK_0315	1690.17390945723	0.218167176457975	0.0657167169708052	3.3198124695562	0.000900779352924687	0.00203194353192061
YPK_0316	2393.70949543542	0.145178587812791	0.0598594445445331	2.42532467378282	0.0152947014389036	0.0279752219117229
YPK_0317	76.9901681661551	-0.118604801486379	0.201115950134095	-0.589733441864251	0.555369371169228	0.641905900490239
YPK_0318	377.101721729961	-0.341342827154728	0.100011695410384	-3.41302910378706	0.000642450807558391	0.00147914807270902
YPK_0319	455.519002930977	-0.195081640754623	0.0955554264740257	-2.04155481224973	0.0411957115551485	0.0684831774941221
YPK_0320	505.769268036215	-0.397032913991602	0.0887364867008437	-4.47429156543142	7.6665070363442e-06	2.21654846807271e-05
YPK_0321	661.384500396045	-0.211969032652953	0.0849300380698818	-2.49580757845112	0.0125670751759475	0.0234784323468702
YPK_0322	271.225835700508	0.534180351628646	0.114866140062425	4.65045966843095	3.31196011844029e-06	9.94827541564438e-06
YPK_0323	461.586695215433	-0.241456755342358	0.118585094833904	-2.03614759241499	0.0417355369404007	0.0693231414494321
YPK_0326	859.986879367266	0.400268747997899	0.0721146672607476	5.55044851764528	2.8493761442428e-08	1.02921210322649e-07
YPK_0327	536.21107423681	0.446915008567427	0.089852556332043	4.97387082584371	6.56290493138219e-07	2.10695499917094e-06
YPK_0328	739.625975049884	-1.07332530643679	0.0778287941463295	-13.7908510366842	2.89326465833556e-43	3.53983874204286e-42
YPK_0329	33.7826977857187	-0.174831138059504	0.305714796950532	-0.571876598069259	0.567405579265884	0.652996440950385
YPK_0330	10.2787251698085	-1.28925489391405	0.578323646888084	-2.22929652081742	0.0257941819892677	0.044946614121985
YPK_0332	4655.24425803124	-0.834283072936028	0.0543477288373451	-15.3508360106991	3.49651241081427e-53	5.19685344614728e-52
YPK_0333	2250.02574000979	0.0244999637780444	0.0547857065336965	0.447196273045698	0.654733352113443	0.731267726699484
YPK_0334	3191.53892523401	-0.0669480373341179	0.0523361419127705	-1.2791932092683	0.200829026592619	0.27562478923262
YPK_0335	9091.31411064483	0.139858299896852	0.0542672339336646	2.57721445813532	0.00996001343094824	0.0189608794584418
YPK_0336	10563.1433233852	0.132953857584559	0.0575902174339399	2.30861878125511	0.020964744819183	0.0372758178818703
YPK_0337	12486.9973083286	-0.0659310921203513	0.0537441098707417	-1.22675940263817	0.219913033626187	0.29764283438175
YPK_0338	6644.51624263501	0.00691807208730523	0.0607629478296262	0.113853463902095	0.909353956028637	0.937143663467622
YPK_0339	997.571235956795	0.175411585377075	0.0744843911815949	2.35501133317203	0.0185221407834759	0.0333016805394664
YPK_0340	34475.9477207842	0.0937214138402055	0.0486078178978318	1.92811399263381	0.0538409488969645	0.087404420681035
YPK_0341	31507.1571199617	0.0195375203443399	0.048635799859565	0.401710682270142	0.68789696198327	0.761105737093703
YPK_0342	78.7129687366323	-0.23377560653725	0.206671365952992	-1.13114656914022	0.25799340632476	0.34135902027185
YPK_0343	47.7281909859268	-0.906674439301016	0.263072154272998	-3.44648578184421	0.00056792844935816	0.00132146841627791
YPK_0345	22.2810529779907	-1.09906518197806	0.3963040431122	-2.77328783564013	0.00554930128393117	0.011046302605365
YPK_0346	26.4166591111043	-0.484092767384616	0.344465984373424	-1.40534273148964	0.159919387367265	0.22690986184021
YPK_0347	66.3091866129552	-0.49005932307755	0.217252101072432	-2.25571730104541	0.0240883413559657	0.0422420848904747
YPK_0348	173.758293033535	-0.460762413084505	0.144239228291825	-3.19443204557563	0.00140106265439602	0.00308080242854313
YPK_0349	213.50586527802	0.0145708125698645	0.124261650886078	0.11725912593277	0.906654714302026	0.9349033645801
YPK_0350	138.362561678763	-0.0296303804038557	0.154240432446719	-0.192105143468729	0.847659846046346	0.892777937947698
YPK_0351	729.037556266311	-0.130748472686984	0.0771262557284909	-1.69525243319551	0.0900275440872	0.138527812278349
YPK_0352	338.893092979499	-0.155530074922534	0.103759574261397	-1.49894673363553	0.133887451179412	0.194645122463176
YPK_0353	2089.12786512617	0.287488313358959	0.0648125039958206	4.43569212165445	9.17769380732065e-06	2.63825825564311e-05
YPK_0354	3193.57253096849	-1.00291727830927	0.0606190590047522	-16.5445867153868	1.75162691880939e-61	3.01685786488502e-60
YPK_0355	797.19846823604	-0.752746494821586	0.0738935454413988	-10.1869045574292	2.26873184892528e-24	1.67978245567106e-23
YPK_0356	499.808862820211	-0.093906832748115	0.0874806624825717	-1.07345818016437	0.283065592547612	0.369772859014833
YPK_0357	600.119085993672	0.0924529365369914	0.0883191897658551	1.04680462742124	0.295189695730913	0.382868858748595
YPK_0358	466.655807773829	-0.274589260154804	0.114822299477214	-2.39142798398055	0.0167829761327948	0.0303858098315341
YPK_0362	88.5029435061606	0.142676985907981	0.197965908032591	0.720714931807814	0.471084923553073	0.561635115335259
YPK_0363	106.890476218354	0.408684045892411	0.175166140853929	2.3331223939746	0.019641722437021	0.0351257718982911
YPK_0364	602.775730622516	2.43481627939857	0.100182921783153	24.3037060215589	1.79121258016128e-130	5.84401307657498e-129
YPK_0365	418.630065717147	2.4138355553564	0.111173951142124	21.7122404174569	1.57204930610801e-104	4.26259044960233e-103
YPK_0366	274.861248792375	1.95785530892758	0.131279676149635	14.9136208006483	2.6877355443271e-50	3.83839243394471e-49
YPK_0367	215.385514995183	-0.228193377253246	0.131557564288555	-1.7345515515378	0.0828202672112098	0.128349646373185
YPK_0368	2002.44257351808	-0.288149736991948	0.0577940046058475	-4.98580672782786	6.17038030615609e-07	1.98729824788157e-06
YPK_0369	52.7289815643535	0.10366591568275	0.249663130292179	0.415223167159007	0.677978540745054	0.751582288400525
YPK_0370	125.441656245582	-0.360174139808147	0.16011338269002	-2.24949428809111	0.0244810658192791	0.0428445342925282
YPK_0372	154.434724376872	-1.40707320587003	0.158395711567002	-8.8832784167571	6.49182170579832e-19	3.94125272395895e-18
YPK_0373	1691.0895578927	-0.0744788735137046	0.0739566785566544	-1.00706082218998	0.31390554674208	0.402461009289447
YPK_0375	44.838546415431	-0.3746315127038	0.261870529325517	-1.43059821839714	0.152545398376431	0.217774700706018
YPK_0376	169.392362828969	-0.37960624611997	0.146614149670045	-2.5891515039597	0.00962127537620064	0.0183770481126574
YPK_0377	156.451008627204	-1.1267355920206	0.154973772438568	-7.2704921245125	3.58180194185476e-13	1.72347376410829e-12
YPK_0378	207.833273232626	-1.38643602212519	0.142342490754403	-9.74014164552838	2.03270823867798e-22	1.41129033941432e-21
YPK_0379	42.4330804647918	-0.293226327793069	0.304481643349821	-0.963034502070717	0.335530209070039	0.426507041177722
YPK_0380	196.239634148424	-0.241374179180968	0.140370083269576	-1.7195557169929	0.0855132315252513	0.132291672363467
YPK_0381	524.179148426275	-0.138584580790167	0.0867063539139939	-1.59832093652136	0.1099715702596	0.164793096135838
YPK_0382	56.0462255930651	-0.301280942716836	0.234690379195082	-1.28373793484906	0.199233666392805	0.273809829874769
YPK_0385	12.0947273115786	-0.870403201807744	0.51724869315476	-1.68275572916203	0.0924223884439804	0.141840826867475
YPK_0386	49.1198156095132	-0.550489460628625	0.257435991829402	-2.1383546904872	0.0324879669087793	0.0553605992377628
YPK_0387	171.350675950327	-0.50002260785193	0.14143925989909	-3.53524621246372	0.000407395371246464	0.000973141443340513
YPK_0388	30.3312336308848	-0.693564178281849	0.33621559149513	-2.06285548863933	0.0391263602128097	0.0654225348058356
YPK_0389	139.546377379897	-0.350544246886584	0.158697624232485	-2.20888150394144	0.0271828840232178	0.0471820560489502
YPK_0390	63.1042532442327	-0.232308122282702	0.224430391655407	-1.03510099754845	0.300621746761649	0.388282932009816
YPK_0391	106.996137799899	-0.501093091689368	0.172365443860506	-2.90715517255824	0.00364732221346731	0.00744870434740169
YPK_0392	34.3596183123678	-0.382676649675294	0.304037517860913	-1.25864943368718	0.208156983306156	0.284271616085422
YPK_0393	95.4555990120482	-0.472561349823104	0.185548576029057	-2.54683361056406	0.0108705250915038	0.0205673819859522
YPK_0394	61.7047718289263	-0.336446899083959	0.230849522735952	-1.45742947655469	0.144997865352238	0.208333846637497
YPK_0395	182.682597461618	-0.512372455728922	0.136468814782361	-3.75450212963343	0.000173686368444889	0.000435899560080887
YPK_0396	71.5488659232848	-0.150911021629244	0.207312307709169	-0.727940484078503	0.466650019555513	0.557145930975114
YPK_0397	40.9591724819648	-0.26945026803312	0.275981486164976	-0.976334578733476	0.328898689642047	0.41927269426097
YPK_0398	66.2769848605378	-0.760891748199854	0.22399100078173	-3.39697463533953	0.000681352822563044	0.00156333269122098
YPK_0399	147.993758289582	-0.391511410963393	0.15992748535657	-2.44805581786326	0.0143629402800662	0.0264033345597369
YPK_0400	139.878023600008	-0.430672003064437	0.156972989306479	-2.74360579464777	0.00607684634341673	0.0119717154522
YPK_0401	96.0467831289082	-0.458588752648012	0.186098285253223	-2.46422879192042	0.013730843292658	0.0254042757646088
YPK_0402	19.5421160363561	-0.404618814473859	0.399474887614183	-1.01287672146401	0.311119048667987	0.399288157808097
YPK_0403	224.318232139084	-0.196337604581248	0.125381448899922	-1.56592228199534	0.117366812730603	0.17437727489371
YPK_0404	53.2926991194718	0.312187140493078	0.25020936922962	1.24770363897357	0.212139608178389	0.288777560250975
YPK_0410	131.616509087237	0.282245241679828	0.156495679908148	1.80353375789981	0.0713044287281786	0.112566747634217
YPK_0411	25.1570708101117	0.276088612587687	0.344407258981344	0.801634127585687	0.422764630270342	0.51504385588187
YPK_0412	16.4820224255391	0.0590393497753612	0.437439276429932	0.134965818015242	0.892638900272662	0.924189862434002
YPK_0413	42.1642807841628	-1.04151751387819	0.281212186830396	-3.70367132953008	0.000212501545827069	0.000525505482756294
YPK_0414	53.0350333209382	-0.511896106538957	0.265411437835818	-1.92868894691574	0.0537694892366951	0.0873590932416427
YPK_0415	199.757804690793	-1.01304209958988	0.141893039678889	-7.13947704469824	9.36866620048723e-13	4.42832243375209e-12
YPK_0416	72.6276417286598	-0.792889526260016	0.21394481261875	-3.70604697797907	0.000210519267852313	0.000521490013513169
YPK_0417	75.5180575500301	-0.771132380092907	0.212643026803792	-3.62641743622488	0.000287380648908915	0.000700217695246797
YPK_0418	62.2953557670338	-0.279803970776994	0.222322016433208	-1.25855268527153	0.208191946093958	0.284271616085422
YPK_0421	23.3387459964901	0.0459274865415638	0.376653288888008	0.121935710895172	0.90294993343221	0.932459619882517
YPK_0422	15.6006116539303	0.0880779364534182	0.439747704492225	0.200291975497908	0.841252238021608	0.887705819400661
YPK_0423	16.2138617867426	-0.0238903126052022	0.435944480582174	-0.0548012732568567	0.956296786016473	0.970075581972726
YPK_0424	25.3541859892502	-0.141395872934123	0.353449106754396	-0.400045919573862	0.689122695474159	0.761621971065216
YPK_0425	64.4876406851934	-1.02807922428366	0.233767008377317	-4.39787988655895	1.09313443095256e-05	3.12446472322837e-05
YPK_0426	38.9335433267812	-0.235984334324823	0.287729639536791	-0.820159976235779	0.412124915066077	0.504507075663404
YPK_0427	204.365861484581	-0.245821379538397	0.134208248720219	-1.83164136245347	0.0670048701174958	0.106364930293319
YPK_0428	789.277389856848	-0.750045421060115	0.0777135581595378	-9.65141011199551	4.84843810786292e-22	3.31461365023065e-21
YPK_0429	402.795176854567	-0.156116179494429	0.108231221111578	-1.44243202553804	0.149180534691927	0.213578839000607
YPK_0430	473.357624812562	-0.115362750339731	0.0901295343788657	-1.2799661191502	0.200557051888011	0.275345689095651
YPK_0431	1464.93903213626	-0.522672074243848	0.0614126258840386	-8.51082439026096	1.72701029020551e-17	1.00007103818105e-16
YPK_0432	379.954986261352	-0.288322240351945	0.0993824056445696	-2.9011396784165	0.00371808105505934	0.00758549022570062
YPK_0433	138.488946880792	-0.201660411257223	0.152172396263976	-1.32521019717269	0.185101444163565	0.257741879052181
YPK_0434	87.1419845503119	-0.163988975443474	0.191234643783197	-0.857527549398364	0.391153396119931	0.483880127208944
YPK_0435	277.341806774098	-0.017229837409646	0.11455172317082	-0.150410984075314	0.880440375816952	0.916288181575059
YPK_0436	89.1935226741386	-0.00695786362419172	0.195915573770168	-0.0355146019803106	0.971669403024063	0.97972595837577
YPK_0437	229.193515881228	-0.0894958312261896	0.123968846336455	-0.721921949513795	0.470342465509417	0.560916586653578
YPK_0438	83.0334087694053	0.296926706093618	0.200327405707715	1.48220711512056	0.138285193959459	0.200049921903139
YPK_0440	667.680358120873	0.55178114704321	0.0796609263331181	6.92662227822743	4.31007352600471e-12	1.95218115799739e-11
YPK_0441	64.0974069956562	0.709582654000798	0.222412896831966	3.19038447908392	0.00142083631497194	0.00312086268855084
YPK_0442	2527.74134443899	0.345042266804364	0.0531609279899046	6.49052377095239	8.55384676486915e-11	3.66345646397224e-10
YPK_0443	11195.1267167593	0.368478789658618	0.0464633556764349	7.93052469616397	2.1822190690723e-15	1.14324348879728e-14
YPK_0444	12480.4712010641	0.274437812518082	0.0473991967522504	5.78992538528731	7.04176989584456e-09	2.64346329205091e-08
YPK_0445	652.686601985289	-0.412769454221775	0.0786901347301844	-5.24550447952712	1.55855272894124e-07	5.26470715592695e-07
YPK_0446	891.369279678021	4.95733514441232	0.124670000275466	39.7636571224736	0	0
YPK_0447	386.297890505767	4.25679110784097	0.156528847591503	27.1949303488774	7.45647130215495e-163	3.02250700359069e-161
YPK_0448	55.1319004015781	1.77859578575312	0.255838163426122	6.95203468448413	3.60054845772944e-12	1.64193192737139e-11
YPK_0449	171.403928474272	2.84827863054667	0.179048118181174	15.9078948133069	5.58604442585059e-57	8.93099453423842e-56
YPK_0450	195.330694292806	1.62034532687005	0.138082510031725	11.734616690396	8.47092130512701e-32	7.81466832125855e-31
YPK_0451	142.496678672295	1.87239464212055	0.16672116659098	11.2306954204209	2.88201224451526e-29	2.45552338370271e-28
YPK_0452	315.188032036831	-10.6181575763571	1.18302624941379	-8.97542009876667	2.82272528396583e-19	1.74270716377767e-18
YPK_0453	6525.68526303499	1.51472038571657	0.0651310110956701	23.2565157554765	1.22219254229562e-119	3.71565050926692e-118
YPK_0454	534.053933622099	0.221843382376079	0.0880153683674235	2.52050734423999	0.0117185792804545	0.0220368597246785
YPK_0455	399.470894128116	0.614224457728958	0.0950013563096423	6.46542830111802	1.01012290392984e-10	4.28954837404281e-10
YPK_0456	28.5949589200803	0.948435804634383	0.346821333979889	2.73465243256743	0.00624461745325566	0.0122901666698945
YPK_0457	77.7098168474593	1.04343630061349	0.206755389565732	5.04671874723613	4.49462234762823e-07	1.4640356721617e-06
YPK_0458	5260.367597267	-0.338323872385275	0.0488404779733343	-6.92712042191708	4.2949297414301e-12	1.94752011891062e-11
YPK_0459	2272.06089902107	-0.37268168746007	0.0546885908854591	-6.81461492106502	9.45165932767644e-12	4.20971241753225e-11
YPK_0460	2338.38021739679	-0.323912282486995	0.0538794156798047	-6.01180020978597	1.83474356754842e-09	7.18324481616762e-09
YPK_0461	140.891922288077	-0.614807628700404	0.153671218033543	-4.0007988260118	6.31290107949441e-05	0.000168218273784934
YPK_0462	269.43898408589	-0.802198264580482	0.116230604161679	-6.90178176708612	5.13542875478483e-12	2.31036721894076e-11
YPK_0463	127.928118644001	-0.548921581003859	0.162838567335288	-3.37095560337139	0.00074907928694178	0.00170895689510936
YPK_0464	472.64512100616	0.222772151085057	0.0884534139082944	2.51852519017547	0.0117847453545842	0.0221509054369773
YPK_0465	3686.86695523496	0.553590579183663	0.0506925231218218	10.9205568216303	9.1930467683966e-28	7.59088409085917e-27
YPK_0466	1419.16445143257	0.444868028933309	0.0612062103650464	7.26834787319825	3.63910658670056e-13	1.74895026735681e-12
YPK_0467	488.420412421347	0.302170097709711	0.0870375364673336	3.47172162694562	0.00051713227419037	0.0012150186278255
YPK_0468	531.724737472686	0.0937713826612498	0.0872115285367789	1.07521774052733	0.282277254569781	0.369103493837906
YPK_0469	1427.58972004654	0.00477014089368645	0.0642201571421335	0.0742779386716396	0.940789230920934	0.95943765786168
YPK_0470	1824.38230468743	-0.239408283223957	0.05800933290768	-4.12706492600022	3.67422683802977e-05	0.000100509013640174
YPK_0471	827.206888016099	-0.0321605690557842	0.0747472441830131	-0.430257588855603	0.667008274429676	0.742497699108541
YPK_0472	2198.8578718169	0.299615212079055	0.0619503838582681	4.83637377880536	1.32229171468528e-06	4.10391078966128e-06
YPK_0473	159.129425953985	-0.480571178758266	0.144449900820288	-3.326905564	0.000878161283853441	0.00198538660963598
YPK_0475	6.12848700478038	-0.442198127771346	0.721449960595898	-0.612929727525526	0.539922805953985	0.627486307643597
YPK_0478	202.881995509108	-0.0879456150749468	0.127873465852623	-0.687754996617565	0.491607080469548	0.5812667100543
YPK_0479	58.3193434422568	0.200361441740855	0.231757642656369	0.864530029924123	0.387296791062245	0.480439574198699
YPK_0480	26.1335266735914	0.258120230394662	0.354152666457703	0.728838873292769	0.46610022962133	0.556850318984935
YPK_0482	87.1557011004173	-0.430530124945596	0.200903039413808	-2.14297467177097	0.0321151322199971	0.0548417130207865
YPK_0483	35.3032060296808	-0.575702911242172	0.301127880029854	-1.91182201789186	0.0558990266642127	0.0901981479708426
YPK_0484	102.227114253474	-0.225441793655506	0.185371875085208	-1.2161596442388	0.223924113398914	0.302154494643524
YPK_0485	146.993158392089	0.117451362653779	0.148041728045565	0.793366601460024	0.427564263578716	0.51962913075148
YPK_0486	504.246861046772	-0.149423826190345	0.0927102339607118	-1.61172957727264	0.107020798504639	0.160972437930704
YPK_0487	409.643397746783	-0.211435064007364	0.0974713892726018	-2.16920129676243	0.0300674047429076	0.0516526092608255
YPK_0488	38.9224449540501	-0.214516473791559	0.283791192173531	-0.755895460139536	0.449711876092468	0.541787378792877
YPK_0489	787.132940643094	-0.0188752003409351	0.0727522066059632	-0.259445056328889	0.795291869547324	0.84948263840655
YPK_0490	919.370377538291	-0.377367226707221	0.0782540076547131	-4.82233738586669	1.41885689554872e-06	4.39003293896453e-06
YPK_0491	222.274576618568	0.494363372570991	0.122539255980339	4.03432653981767	5.47591239428808e-05	0.000146792494577676
YPK_0492	209.641321364437	-0.394076012150707	0.127788034275651	-3.0838256053039	0.00204357349619326	0.00439488769572538
YPK_0493	496.753085137168	-0.177923696785462	0.0990322995545734	-1.79662289561815	0.0723955070919759	0.114020082401923
YPK_0494	2633.63711791054	0.538253483099603	0.0565800896247959	9.51312531791602	1.85018661606052e-21	1.23746648170848e-20
YPK_0495	2389.54860635143	0.605191939492893	0.0646899291316383	9.35527287812266	8.33841947129613e-21	5.44984972936667e-20
YPK_0496	116.593525232012	-0.654593348814702	0.170775027888084	-3.83307417313781	0.000126551774750053	0.000323472784759212
YPK_0497	318.745689272922	-0.320340816843599	0.104969957465951	-3.0517380837037	0.00227520533848779	0.00485401330321717
YPK_0498	1836.24110780312	-0.0790494223467132	0.060249401644235	-1.3120366375336	0.189507773064481	0.262511112636439
YPK_0499	217.870622277906	-0.373521131690307	0.126577419936692	-2.95093020443239	0.00316818499633211	0.00656711073878138
YPK_0500	460.757261688248	-0.314834427356716	0.0903969020236709	-3.48280107292034	0.000496196924880742	0.00116856705372442
YPK_0501	369.998171753957	-0.33167934954612	0.100114555296231	-3.31299828046689	0.000923015473816254	0.00207743191050175
YPK_0502	1401.85560833918	-0.308971995454041	0.0631221664587607	-4.89482558644277	9.83929523280077e-07	3.10977370666153e-06
YPK_0503	1039.01005522327	0.0107733585775396	0.0697250601289571	0.15451200124624	0.877206049225439	0.914107472225833
YPK_0504	510.058816092382	0.216155963069833	0.0882744824585983	2.44868003809835	0.0143380753291038	0.0263697049934434
YPK_0505	1585.91843069746	-0.0230014577738489	0.0638035151323074	-0.360504554116673	0.718469851575299	0.785292886641555
YPK_0506	819.987267252018	-0.222362376824691	0.0748668059627643	-2.970106363764	0.00297696655599349	0.00620278649491271
YPK_0507	377.240648017431	-0.105434508219639	0.105291066246913	-1.00136233754524	0.316651665345908	0.405463667209039
YPK_0508	414.348195322486	-0.298253507851677	0.0981389440383962	-3.03909432462394	0.0023729054650136	0.00504902949687146
YPK_0509	200.517142708748	-0.152650276178622	0.136238104595303	-1.12046682264167	0.262514883084388	0.34642296146585
YPK_0510	739.743249413975	-0.326327147950428	0.0771363705995231	-4.23052245541412	2.33149166710252e-05	6.49741393061277e-05
YPK_0511	359.552400665623	-0.455263989307242	0.101757638287027	-4.474003101596	7.67686273057364e-06	2.21794457435508e-05
YPK_0512	854.068168166743	-0.246992673849373	0.0719060048292327	-3.43493807556056	0.000592689247571411	0.00137245352019854
YPK_0513	307.091645999873	-0.172479770697923	0.106250872075444	-1.62332569445126	0.1045197996511	0.157624184892846
YPK_0514	364.719796180053	-0.293553640953482	0.102463603223117	-2.86495527894194	0.00417068138309715	0.00844447244720931
YPK_0515	628.094916249403	-0.252296803235728	0.0820734426544937	-3.07403704628094	0.0021118320654274	0.00452712717871804
YPK_0516	393.91300764288	-0.172526505648022	0.101242781452824	-1.70408697955827	0.0883648387556257	0.136387729971664
YPK_0517	404.879052425151	0.058139602032373	0.0957887799557044	0.606956285060301	0.543879923496101	0.631171235682433
YPK_0518	1223.67728047804	0.108739255802664	0.0725713461885685	1.49837727303718	0.134035257734436	0.194709724612474
YPK_0519	855.326143199848	0.594409395925988	0.0735077189640818	8.0863534374728	6.14776164849124e-16	3.31153926112689e-15
YPK_0520	2730.52719326428	1.1931156020577	0.0559210196274392	21.3357268877885	5.29156636603664e-101	1.39704314650691e-99
YPK_0521	1168.6242646164	-0.251028615683307	0.0825752981217367	-3.03999648070574	0.00236580913079056	0.00503944910705158
YPK_0523	142.79635822769	-0.0646970299867714	0.151425176296676	-0.42725411697732	0.669194248356111	0.744105436035764
YPK_0524	10525.7718663163	0.303048997609355	0.0550411280885268	5.50586458042682	3.67360846564685e-08	1.30925317696632e-07
YPK_0525	3031.62400376777	0.35586285860663	0.0674946000163969	5.27246414557872	1.34604139483029e-07	4.57768145546944e-07
YPK_0526	3419.68753319734	0.0508957268576966	0.0496449712973467	1.02519400309164	0.305271657297904	0.393528802035492
YPK_0527	1802.20576748704	0.0691688999033894	0.0603847348272155	1.14546996192513	0.252014531573851	0.334657284978778
YPK_0528	680.969139377651	-1.0706459345511	0.0854104010495294	-12.5353109386553	4.78481091814941e-36	4.83663632607899e-35
YPK_0529	704.086182632859	-0.242077371067598	0.0800070776604257	-3.02569945242905	0.00248058738653669	0.0052530855842595
YPK_0530	1823.16888016167	-0.428635469656373	0.0679422240882582	-6.30882305382831	2.81165342271304e-10	1.15843585065169e-09
YPK_0531	65.7673154905274	-0.766533776876163	0.227025317222625	-3.37642420789786	0.000734346011915763	0.00167754366392897
YPK_0532	6.91715914062585	-1.43438338978649	0.70349866801801	-2.0389283661725	0.0414571773823627	0.0688892972403402
YPK_0533	1178.89990359012	-0.750190587112784	0.0706487947806464	-10.618590019009	2.4422201950361e-26	1.93306304589347e-25
YPK_0534	522.160672867345	-0.0644826393628794	0.0922760382924734	-0.698801558412148	0.484676054489089	0.57510496944551
YPK_0535	476.555597936768	-0.273586387714231	0.0928015738864179	-2.94807917858247	0.0031975515515233	0.00661772788873801
YPK_0536	782.76700054563	0.379435536960396	0.0759495336893121	4.99589027778048	5.85649533783195e-07	1.89380465678643e-06
YPK_0537	455.075492105664	0.931488390176219	0.0940541745740295	9.90374318200039	4.00979785082351e-23	2.85307070485013e-22
YPK_0538	617.717523764099	0.853056206407221	0.0826538868178689	10.3208238505101	5.67342339527496e-25	4.2957449217431e-24
YPK_0539	953.751813466653	0.278013588974408	0.0698909280554734	3.97782082323681	6.95497479232251e-05	0.00018398361134865
YPK_0540	590.617908247974	0.209170122705045	0.0916848138109014	2.28140423709051	0.0225245375501134	0.0398022761728776
YPK_0541	103.049868851547	0.550458672824728	0.177937814144795	3.09354521111964	0.00197780415240077	0.00427405926956613
YPK_0542	282.299675798162	-0.0178603767933878	0.115507102223824	-0.154625788800232	0.877116337989412	0.914107472225833
YPK_0543	142.126457455353	-0.0167876189338647	0.15991792866924	-0.104976465575581	0.916394483269968	0.942132614786823
YPK_0544	173.437977472792	-0.332098104124723	0.145323615916282	-2.28523149545108	0.0222992573473819	0.0394563138161568
YPK_0545	144.871403628424	-0.976452637726366	0.162905941552107	-5.99396577204668	2.04784492978714e-09	7.98639621305713e-09
YPK_0546	1392.82419955198	-0.812007564343792	0.0628087372869088	-12.9282580643926	3.11803305407839e-38	3.34563279305256e-37
YPK_0547	1803.8464147806	-0.726275349229987	0.0605139107702746	-12.0017916539406	3.47687362664426e-33	3.35401294801044e-32
YPK_0548	582.928313877436	-0.613554213720642	0.0834948949029404	-7.34840392857402	2.00587558140973e-13	9.75706510084513e-13
YPK_0549	157.832353439492	0.0809919609017863	0.147684816237009	0.54841088586797	0.583409803426254	0.666424804810292
YPK_0550	371.981606541189	0.253715501437073	0.101754415496962	2.49341023873946	0.0126522569969682	0.0236155848041086
YPK_0551	433.344238364912	0.144766288095631	0.092956836556566	1.55734955553848	0.11938751579623	0.176660066699952
YPK_0552	732.480816021519	-0.467662780547772	0.0791125677151315	-5.91135889093794	3.39296858063268e-09	1.30922912635374e-08
YPK_0553	129.510853756932	-0.0164277273175058	0.164759786023644	-0.0997071416149342	0.92057683061116	0.945069025644048
YPK_0554	221.481020371562	-0.905787569437831	0.127677203755014	-7.09435625780031	1.29954966791643e-12	6.0923981511082e-12
YPK_0555	162.460644839678	-0.756539903956372	0.154065525513586	-4.91050740543287	9.08410252610985e-07	2.88405881624041e-06
YPK_0556	248.038253254366	-0.2904244566257	0.118008850861041	-2.46103961276332	0.0138535069395561	0.0255840420379376
YPK_0557	84.6652105663523	-0.338549428747207	0.193294649764416	-1.75146818165854	0.0798652974433157	0.124224588620165
YPK_0558	1308.36163386424	-1.06240686684397	0.06528152461097	-16.2742349106449	1.50387374422357e-59	2.52512357136786e-58
YPK_0559	393.506017177517	-1.16566192282804	0.101563802334943	-11.4771394535215	1.71873164958392e-30	1.51588354061105e-29
YPK_0560	193.785633910038	-0.887998011457637	0.135202793891774	-6.56789690432326	5.10308510204928e-11	2.2043789574299e-10
YPK_0561	40.3772700445923	0.0469898538349195	0.274184105589249	0.171380663127549	0.863924458422001	0.904730911181495
YPK_0562	848.280253549615	0.692966579701411	0.0720950324570154	9.61184919522121	7.12575716199914e-22	4.83034856268624e-21
YPK_0563	1002.09146525956	-1.63775616403115	0.0776036728947603	-21.1041063256392	7.29201946510007e-99	1.88792736215784e-97
YPK_0564	851.384565368278	-1.10734850964683	0.0731951907632003	-15.1287058357331	1.04734862446715e-51	1.52282972100967e-50
YPK_0565	115.727411995154	-0.324807193795098	0.168664276610062	-1.92576163917642	0.0541341433868891	0.0878448513593149
YPK_0566	77.1017423841599	-0.321209914770093	0.206231685165443	-1.55751971144692	0.119347144362235	0.176660066699952
YPK_0567	66.6069787235642	-0.387091390751893	0.220221319799735	-1.75773803873261	0.0787920923622124	0.12279326860177
YPK_0568	57.7171500050181	0.141612242531312	0.240677116505076	0.588390972052904	0.556269896051384	0.642761616139995
YPK_0569	50.9137635919634	0.677879177656558	0.247932343717986	2.73412967219647	0.00625454074489544	0.0123036627496399
YPK_0570	65.1231797465086	0.397326788761713	0.23380898205807	1.69936494853321	0.0892504420207858	0.137595860095818
YPK_0571	10.9087193546689	-0.312338131269997	0.544036968006058	-0.574111962307898	0.565892038975127	0.651441409181637
YPK_0572	34.1022650963936	0.119696510789234	0.32434943420414	0.369035670072727	0.712101137474698	0.780355506468041
YPK_0574	7.21232759618767	-1.51656984316759	0.697276258431879	-2.17499136795255	0.0296307632534035	0.0510554971815836
YPK_0575	412.815349052816	-0.645882188934917	0.0974539911633516	-6.62756015659014	3.41280572831623e-11	1.48703467836406e-10
YPK_0576	102.9143349324	-0.554227730897475	0.190861071027489	-2.90382804578128	0.00368630560569627	0.00752448850236986
YPK_0577	311.146910374766	-0.223634554181314	0.110556859160911	-2.02280126152845	0.0430936415744664	0.0713721764912645
YPK_0578	13.1286723868708	0.131419428339627	0.488788531611783	0.268867659202786	0.788031525047852	0.843523742335831
YPK_0579	18.883401796946	-0.032959912541853	0.413957554500302	-0.079621478539363	0.936538312044537	0.956561019657604
YPK_0581	47.3352473557091	0.011913898323854	0.263580022637028	0.0452003084477327	0.963947648397438	0.97389776259288
YPK_0582	118.965158011836	-0.258952467239105	0.162811345259139	-1.59050628091637	0.11172073098605	0.166853477278384
YPK_0583	275.998476197947	-0.587132281686545	0.113722678047254	-5.16284255496147	2.43227711606392e-07	8.05340599568028e-07
YPK_0584	106.5755882352	-0.543615917616766	0.182687642664819	-2.97565784793748	0.00292360848264415	0.00610111328177378
YPK_0585	90.7263913857683	-1.27450433962476	0.208329330306664	-6.11773837965429	9.49127189260674e-10	3.77861846280068e-09
YPK_0586	189.763974410559	-1.24052454955204	0.141446124579785	-8.77029719433782	1.78195318796742e-18	1.06571954445801e-17
YPK_0587	747.701678513591	-0.941150448538944	0.0778608985378533	-12.087587816385	1.22840569649331e-33	1.19072271981345e-32
YPK_0588	217.924948957216	-0.620475480800277	0.127982664716895	-4.8481212840255	1.2463619627927e-06	3.88628636883226e-06
YPK_0589	110.720577487525	-0.780118970823131	0.175495978602015	-4.44522419851149	8.78002546271731e-06	2.52575212773366e-05
YPK_0590	61.7025884008669	-0.953543225021284	0.231975248848259	-4.11053864477163	3.94737206481141e-05	0.000107833928496176
YPK_0591	63.3406837949103	-0.657557977935222	0.225747192720651	-2.91280688814107	0.00358196039914421	0.00732640524045144
YPK_0592	46.756225422739	-0.525330604342457	0.261881309113326	-2.00598739223167	0.044857593162126	0.0741101364181192
YPK_0593	194.209826715041	-0.318559125823976	0.130590928825691	-2.43936641456299	0.014713041330974	0.0269727888813151
YPK_0594	162.10152537534	-0.0181881592586432	0.146596679960013	-0.124069380449846	0.901260341667439	0.931194065682655
YPK_0595	127.520401923036	-0.167651697632429	0.16014363745417	-1.04688328738885	0.295153410824009	0.382868858748595
YPK_0596	64.7910778061487	0.0975725161621037	0.21960354823881	0.444312111277899	0.656816946096306	0.733186760691092
YPK_0597	9.84680561508194	-0.0447370917630396	0.549897131054675	-0.0813553831009013	0.935159330567552	0.955395721376677
YPK_0598	12.9127500957891	-0.144078682060078	0.484931963019032	-0.297111127018912	0.766381669613383	0.826078334718911
YPK_0599	1116.09033415067	-3.19679720998834	0.088172671419461	-36.2561002011646	7.96412897891698e-288	9.98751549762308e-286
YPK_0600	799.235991967925	-3.13941153910105	0.0966809942018826	-32.471858249053	2.662474869656e-231	2.05471377921722e-229
YPK_0601	218.912561685081	-3.15144114584745	0.1733530474063	-18.1793236000126	7.52562673334277e-74	1.55671856087137e-72
YPK_0602	607.409208750884	-1.54762042032184	0.0911160446675208	-16.9851580582657	1.05768318140996e-64	1.9381199118713e-63
YPK_0603	351.417072988688	-1.71010863845146	0.113097674749369	-15.1206348162433	1.18395724616291e-51	1.71524203207645e-50
YPK_0604	189.141248800731	-1.74984132492711	0.150964408839802	-11.5910851993199	4.57301533086455e-31	4.14255316540845e-30
YPK_0605	77.0814234004357	-0.623191615920487	0.202971106494389	-3.07034644824048	0.00213810596841792	0.00457855883204969
YPK_0606	38.6574843722158	-0.334120283973406	0.288124249049647	-1.15963958283787	0.246195578022979	0.327906689215472
YPK_0607	222.934133442345	-0.149937428396083	0.122280075273948	-1.22618037370499	0.220130805248235	0.297837127937008
YPK_0608	105.324141313083	-0.183237672832919	0.173571156834556	-1.05569194890818	0.291108976639855	0.37830969017349
YPK_0610	262.312157248198	-0.0481411272263124	0.117242754564289	-0.410610680423024	0.681358030887734	0.754678176552422
YPK_0611	67.5121304765661	-0.100337605500597	0.221349026153624	-0.453300415385423	0.650332433756505	0.726959347260405
YPK_0612	68.2017563381502	-0.0931063651979534	0.217687956017724	-0.427705633794334	0.668865447674031	0.744105436035764
YPK_0613	94.6686326043034	-0.543838829807384	0.185195493113207	-2.93656622342826	0.00331867953648315	0.00682967229738814
YPK_0614	524.01214718604	-1.82338709484251	0.104868699738403	-17.3873338697912	1.02911322257625e-67	1.93888796347347e-66
YPK_0615	178.927503341016	-1.34865297869866	0.143871275490129	-9.37402531606238	6.98178403773797e-21	4.59309825302336e-20
YPK_0617	40.7152941733785	-0.426207212012752	0.292141002548128	-1.45890925373455	0.144590085845905	0.207916977259015
YPK_0618	68.4392294049989	-0.0789974600951951	0.219206458551389	-0.360379254412686	0.718563538437027	0.785292886641555
YPK_0622	28.7877098452776	0.249301225303198	0.326642993556929	0.763222325966557	0.445330816164029	0.53747746323797
YPK_0623	59.4303320901808	0.222343842893606	0.230234339090869	0.965728412936053	0.334180098058976	0.425060137404333
YPK_0624	16.311164652223	-0.183724690000976	0.435517995221393	-0.421853269019527	0.673132121248062	0.747655467082334
YPK_0625	81.345757475055	0.674997894805982	0.199666718528433	3.38062296901955	0.000723217056940516	0.00165465795296596
YPK_0626	14.9998864016149	0.271137264223286	0.450394701812178	0.601999231190679	0.547174649152604	0.634261082336627
YPK_0627	25.9992824279554	0.0510622082802532	0.341624116460963	0.149468980144697	0.881183584640121	0.916674657736004
YPK_0628	69.8914145252176	0.533722732843784	0.214574196329461	2.48735748274362	0.0128696006347077	0.0239877878992486
YPK_0629	50.3071952248417	0.652233519656837	0.24755704364185	2.63467970881268	0.00842167097900268	0.0162247554674689
YPK_0630	70.4080401590164	0.450310011837443	0.21949160784731	2.05160468891687	0.0402080961368812	0.0670636283446818
YPK_0631	40.6839802544446	-1.05043642108954	0.299766458433146	-3.50418264464972	0.000458011111180925	0.00108372558323647
YPK_0632	17.1488145019544	0.129604483067838	0.422492703795867	0.306761470442951	0.759024937269108	0.820131145196804
YPK_0633	136.49266002658	0.48922331847304	0.16092946378136	3.03998600988133	0.0023658913824284	0.00503944910705158
YPK_0634	7565.77254891042	0.472654139637519	0.0570698331722556	8.28203121272307	1.21091842062852e-16	6.66586505073008e-16
YPK_0635	3018.10089105296	0.569862161615876	0.0592846541525031	9.61230473150724	7.09429486824515e-22	4.81715825825174e-21
YPK_0636	4078.25106440534	0.698398362944943	0.0543088879434426	12.8597433936091	7.58279756684399e-38	8.09302304142152e-37
YPK_0637	1617.16086920697	0.210961409278408	0.0600888752176652	3.51082306856676	0.000446721619511903	0.00105951173705749
YPK_0638	423.657367578041	-0.681679195560333	0.0986946544382457	-6.90695154099624	4.9517898703283e-12	2.23275648872219e-11
YPK_0639	53.4265426549076	0.246320646455392	0.2415925932373	1.01957035666838	0.307932269717974	0.39644921346751
YPK_0640	136.47168719004	0.00604713317988003	0.153815230697081	0.0393142678554964	0.968639831307232	0.97765383376155
YPK_0641	1007.22165121413	0.28080596052582	0.0711175914706661	3.94847399523709	7.86509578237559e-05	0.000206696983462169
YPK_0642	611.380951544202	0.508104617837087	0.0861391155988805	5.89865143500139	3.6648451758313e-09	1.4087187443114e-08
YPK_0643	777.63099435874	0.219356348902781	0.0799268689578215	2.74446317944143	0.00606099533639319	0.0119463527922131
YPK_0644	1564.18670883779	0.110620022522589	0.0637474850210695	1.73528449767121	0.082690426210863	0.128228448492844
YPK_0645	1795.2067272393	-0.0346163454247613	0.0621688330008342	-0.556811890361475	0.577655959083216	0.661527132800451
YPK_0646	755.827001675466	-0.110456636153155	0.0753635566846586	-1.46565052144944	0.142743520094483	0.205610102706088
YPK_0647	747.168066296816	-0.237194533860576	0.0770714741115803	-3.0775917626433	0.00208680578399381	0.00447826289367228
YPK_0648	103.46124807285	0.327342547085546	0.202663902376171	1.61519907219567	0.106267591425931	0.160019453805727
YPK_0649	1333.90204376499	0.402395051859843	0.0633227943606788	6.35466352871055	2.08883329137304e-10	8.66855015334025e-10
YPK_0650	192.18720596844	0.638509127852746	0.13099145607416	4.87443339427616	1.09121193392778e-06	3.42647378000954e-06
YPK_0651	1311.06244082269	0.449889812349234	0.0629489991351076	7.14689381134773	8.87634877467606e-13	4.20056457933668e-12
YPK_0652	960.146099919151	0.340208512820188	0.072720310751577	4.6783148931031	2.89242118208848e-06	8.74042635822369e-06
YPK_0653	18.9054224411525	0.230098423483586	0.404388497525019	0.569003383854532	0.569353843543652	0.654414086252668
YPK_0654	2543.05116860667	-0.313504484405323	0.0566622619697539	-5.53286214681423	3.1504707515941e-08	1.13388691714324e-07
YPK_0655	470.12136618135	-0.26963374202852	0.0935713050947993	-2.88158577841089	0.00395679518287117	0.00803167378293475
YPK_0656	269.016494930822	-0.100407674797225	0.112919936738954	-0.889193509108536	0.373899090639133	0.466850358038221
YPK_0657	749.816365936993	-0.902440380578339	0.0757630943862816	-11.9113453309761	1.03297022711689e-32	9.79978610264798e-32
YPK_0658	647.011331357112	-0.392402898803	0.0808797416265371	-4.85168338710729	1.2241794136811e-06	3.8260373731326e-06
YPK_0659	2030.28163831326	-0.0799013079632988	0.0565929802567189	-1.41185899029964	0.157991484904609	0.224670385868957
YPK_0660	328.062895932576	-0.174704277474656	0.106122745107832	-1.64624725168141	0.0997128645623316	0.151341802378456
YPK_0661	893.601313725844	1.06571284030538	0.0800639874578297	13.3107639794571	2.00421786978779e-40	2.27201308233289e-39
YPK_0662	1782.67683675295	0.198650011887061	0.0630135641094502	3.15249604897795	0.00161881012311173	0.0035248426609047
YPK_0663	440.334278446832	0.321331941302772	0.0938286218096243	3.42466866831686	0.000615549619834804	0.00142128919700637
YPK_0664	20.3481992934011	0.233990693947101	0.389685972103802	0.600459628258757	0.548199958856889	0.635266079957463
YPK_0665	1044.2452605971	0.140514790564485	0.0722440960912174	1.94500032759863	0.0517749388813041	0.0843918885989737
YPK_0666	697.416867149527	1.26209070107558	0.0827744771825754	15.2473412582455	1.71474520341322e-52	2.52987959606516e-51
YPK_0667	260.677315550346	0.286259775462162	0.119889376201111	2.38769926521236	0.0169542089573836	0.0306750408232553
YPK_0668	314.696132769324	-0.158457607905977	0.109554237181151	-1.44638502337397	0.148069240140019	0.212290768375097
YPK_0669	126.896876893763	-0.49602327717561	0.161251147408604	-3.07609145824375	0.00209733501814278	0.00449845292774291
YPK_0670	527.812892479238	-1.18802538380985	0.0904468934944703	-13.1350601210254	2.07326707949678e-39	2.27945775069057e-38
YPK_0671	183.747173412204	-0.519902792688511	0.138787450961932	-3.74603603629203	0.000179650795575911	0.000449462994168411
YPK_0672	1201.22752460742	2.41622885866102	0.0946137777092903	25.5378119039397	7.49964704407347e-144	2.73600759889698e-142
YPK_0673	188.753662777846	2.51325966311394	0.157614244774087	15.9456378242732	3.05504965261013e-57	4.92366034374477e-56
YPK_0675	17.2481787739453	2.88222164319969	0.533359228880474	5.4039031990681	6.52061434912672e-08	2.27343400373984e-07
YPK_0677	14.3898185386379	0.255798133897753	0.467856154243333	0.546745258297301	0.584553756263179	0.667372467676853
YPK_0682	8.1743902385105	-0.129355732185229	0.602934213133461	-0.21454369211023	0.830123098695655	0.879430832910682
YPK_0690	14.6613355126804	0.426686660049597	0.454777539442645	0.938231603461608	0.348125400441475	0.44042472634667
YPK_0691	12.0915838474225	0.419614413221255	0.508929736752434	0.824503625783169	0.409653456468621	0.5021195237656
YPK_0692	44.5090601855005	-0.162002115195432	0.268071434164048	-0.604324424572199	0.545627970821569	0.632650981481351
YPK_0693	14.6245259513396	-0.0109904071623235	0.46362046316903	-0.0237056127488414	0.981087428938952	0.986001465647887
YPK_0694	28.7745730303311	1.11061101967567	0.335957267309422	3.30581037454616	0.000947021544167921	0.00212907420545987
YPK_0695	205.84083604873	-0.375869298744983	0.131217381661887	-2.8644779676636	0.00417697211172458	0.00845294457102911
YPK_0696	43.4256912216551	0.0826562346808245	0.264813876689129	0.312129544396408	0.75494207419192	0.816599068391422
YPK_0697	94.8736834883978	0.00317389441282833	0.185579510732315	0.0171026122458445	0.986354754947093	0.990055435618481
YPK_0698	66.4891188265664	0.931853066065823	0.221373239922509	4.20942055323406	2.56026446881141e-05	7.11519481533255e-05
YPK_0699	303.588782283104	1.39873309310301	0.110605803565506	12.646109408487	1.175534211717e-36	1.21897126398458e-35
YPK_0700	99.6685476334028	0.278745918364419	0.177727217557719	1.56839184338152	0.116789713501917	0.173648432857797
YPK_0702	49.3564730462745	0.572093708986082	0.259547881637833	2.20419332793618	0.0275107508076089	0.0476686714123207
YPK_0703	16.7183083059014	-0.166942126000167	0.449861488652133	-0.371096726906666	0.710565488807304	0.779311097727169
YPK_0704	17.1292207735585	-0.38226353406828	0.425013432335013	-0.899415183111118	0.368431554889814	0.461171500241056
YPK_0706	8.17338329158623	-0.120253377935712	0.624423081292539	-0.192583172433009	0.847285424674454	0.892663798692198
YPK_0708	9.41823862669317	0.644339036498378	0.573902254184757	1.12273306438512	0.261550880857445	0.345377981204649
YPK_0711	28.6276782843932	0.2319376544012	0.330013729157299	0.702812137523674	0.482172832156463	0.572724653514635
YPK_0712	31.1028237897746	0.229869883771561	0.315386102838757	0.728852291532588	0.466092020748122	0.556850318984935
YPK_0713	10.9391407359509	0.780701315813145	0.528691094290562	1.47666817966879	0.139764605818496	0.20189897881556
YPK_0714	51.2662191824757	-0.0213766891790652	0.250974597364761	-0.0851747125148158	0.932122494000154	0.953993258970318
YPK_0715	10.5800369265908	-0.140732780991957	0.551791680448872	-0.255046942493722	0.798686842919732	0.85242827144598
YPK_0716	26.4829110067701	0.282580966265845	0.336428876219635	0.83994266318972	0.400940535334856	0.494764565897533
YPK_0717	49.6451771417549	0.0247659520696159	0.252869417030818	0.0979396890316617	0.921980184176715	0.946025691409143
YPK_0718	63.1149652466554	1.00881211824051	0.238445839169133	4.2307809679369	2.32881354440134e-05	6.49446056545003e-05
YPK_0721	13.9352954995799	0.579226255595727	0.481353121481081	1.20332917716104	0.228848962525177	0.307958648025312
YPK_0723	31.0761854084501	0.627013121026147	0.32578574637535	1.92461802888006	0.0542771622183576	0.088041330631475
YPK_0724	62.4042285994085	1.18538012469186	0.230676098538424	5.13872105607166	2.76614657168542e-07	9.12328856135856e-07
YPK_0725	146.153450799778	2.35738171789566	0.17316126156131	13.6137938511206	3.31574655116412e-42	3.94839492873045e-41
YPK_0726	108.062216283336	0.225593232030602	0.173170391720278	1.30272403838528	0.192668992234874	0.266155134539948
YPK_0727	34.9172933002609	0.806843954479679	0.301993166478523	2.67172917814039	0.00754615235800371	0.0146505609156598
YPK_0728	11.6801047330852	0.710445154765748	0.518041712307078	1.37140530943311	0.170248643270361	0.239134688639818
YPK_0729	19.6365939018925	0.387913044754522	0.393599420406079	0.985552886115305	0.32435256724055	0.414530844693098
YPK_0730	13.9117289828367	0.37013738488438	0.471761444533636	0.784585915557984	0.43269639057231	0.52427856744163
YPK_0731	15.7334380863665	0.748016291548753	0.446636611106889	1.67477603256697	0.0939781830567709	0.144109456861605
YPK_0732	22.0763797312113	-0.648941976754568	0.398772089747458	-1.62735054292677	0.103662669051357	0.156684855330733
YPK_0734	16.5964257429211	0.0400521571266431	0.43956046797889	0.0911186515721121	0.927398312481059	0.949884999486088
YPK_0736	140.588244361309	0.29702692287917	0.156160720235072	1.90205912493263	0.0571634254138074	0.0920902553936609
YPK_0737	144.115023483247	-0.235875572997113	0.151515227832189	-1.55677799764362	0.119523202780396	0.176795655273767
YPK_0738	315.232026176901	-0.0180676621202505	0.110186606900694	-0.163973305181582	0.869752158723732	0.90869966492016
YPK_0739	375.471620471484	-0.230419551972472	0.0973900948183435	-2.36594442589117	0.0179841437718683	0.0324215493964543
YPK_0742	58.6585577644787	0.344302451887415	0.250925302593197	1.37213126109327	0.170022579307375	0.238900774075803
YPK_0743	521.110319856105	0.122208091829901	0.0885858332982387	1.37954441788077	0.167726961102678	0.236005713501069
YPK_0744	266.39063158712	-0.178100840636458	0.121690521092888	-1.46355557554489	0.143315418191091	0.206211822589046
YPK_0745	43.6450572963512	0.193802909387088	0.267652321256585	0.724084545492505	0.469013831905762	0.559523625294499
YPK_0746	71.9992445177168	-0.0380516361609384	0.207726098493065	-0.183181778490914	0.854655391112304	0.897600650231268
YPK_0748	49.8408363163848	-0.142413106474475	0.251957510528918	-0.565226677210443	0.571919593680666	0.656754053748857
YPK_0749	60.86647259043	0.185045372294272	0.225971378583862	0.818888540017459	0.412850008877437	0.504957965749819
YPK_0750	23.9729379719417	1.8042807344343	0.393571143314707	4.58438268425479	4.55329646132799e-06	1.34454589398891e-05
YPK_0751	436.233435585089	-0.251571618312661	0.0999426548038241	-2.51715965326784	0.0118305207533112	0.0222223812559767
YPK_0752	278.750831927163	-0.609736901696282	0.114589444534417	-5.32105643913079	1.03166387550399e-07	3.52946899607632e-07
YPK_0753	24.5631352010022	-0.90263647476618	0.362998546693554	-2.48661181425663	0.0128966035156145	0.0239919854387103
YPK_0754	53.0932748212209	-0.410981277182275	0.249388695711066	-1.64795471587223	0.0993619640826548	0.150866273879566
YPK_0755	24.5084262306611	-0.656288626766749	0.364569315983832	-1.80017516009454	0.0718329847512457	0.113223003851826
YPK_0756	27.6712306221679	-0.410138644242251	0.364971754217505	-1.1237544810052	0.261117196857475	0.344918798877238
YPK_0757	109.651077758835	-0.248781596998314	0.168782618425516	-1.47397640420007	0.140487944354483	0.202724962493543
YPK_0758	116.393820711123	-0.105140798886386	0.164403500859671	-0.639528953681653	0.522478884305341	0.610395272989034
YPK_0759	84.9840229066916	-1.00139049715884	0.202814588150508	-4.93746779406081	7.91434712242836e-07	2.52667263343715e-06
YPK_0762	28.3298177087895	-0.0466369763919464	0.327315328545865	-0.142483325174951	0.886698249572413	0.920413883997437
YPK_0763	48.6081962030994	-0.360480093159434	0.274441700009435	-1.31350335297821	0.189013391819581	0.262097699161015
YPK_0764	21.3236062591698	0.14407699151147	0.379767409137421	0.379382190374676	0.704404073837794	0.774246384089583
YPK_0766	187.711224240721	0.284547020192937	0.139265398820788	2.04319969355132	0.0410326740794249	0.0682404148697605
YPK_0767	96.5099270342475	0.31193627590299	0.179763588305151	1.73525839600773	0.0826950472712384	0.128228448492844
YPK_0768	25.1243073269942	0.725125632191638	0.351181537468463	2.06481706703262	0.0389403123793282	0.0652201475702188
YPK_0769	18.5025865231552	0.542876122164012	0.413695490603263	1.31226018773464	0.189432360196565	0.262511112636439
YPK_0770	207.101161357505	0.907653211277165	0.134058791876501	6.77056087536076	1.28284091759049e-11	5.67589923075042e-11
YPK_0771	37.2995617815926	1.14800405432783	0.303822338592737	3.77853735062809	0.000157752194205551	0.000398401230551842
YPK_0772	119.18308088199	1.66953662924251	0.173305122787466	9.6335099758705	5.77233344210784e-22	3.92616510223369e-21
YPK_0773	85.6491709619675	1.19757974826864	0.207440879203688	5.77311353897957	7.78199656337924e-09	2.91588722771623e-08
YPK_0775	9.45777511485088	1.86261035781628	0.619536955989313	3.00645561142023	0.00264312640355696	0.00556498754327077
YPK_0776	6.98889437977188	2.53259395445287	0.771712281161431	3.28178521487478	0.00103152145059194	0.00230741113780683
YPK_0777	245.218273241396	0.708221547832397	0.120942864095331	5.85583575459361	4.74617104455172e-09	1.81049281385799e-08
YPK_0778	270.254530815033	1.59751692245389	0.122865947327104	13.0021129304514	1.19009098689441e-38	1.294264262983e-37
YPK_0779	369.190686337451	-0.339319729475736	0.103974759018268	-3.26348175922313	0.00110052268327052	0.00245491802555008
YPK_0780	132.747512201684	-1.52703263935857	0.174970949006147	-8.72734958592996	2.60710251046953e-18	1.5476778660524e-17
YPK_0781	78.0660885111729	-0.961225864576737	0.208625016344232	-4.60743338177005	4.07669751800763e-06	1.21182149848602e-05
YPK_0782	723.025065139646	1.84575839860018	0.0918967456312696	20.0851334388508	9.9555561514328e-90	2.36400277134318e-88
YPK_0783	345.048829220139	1.43401932571703	0.109097898581061	13.1443349905731	1.83410892644113e-39	2.02205470379348e-38
YPK_0784	219.218642596396	3.03944596773452	0.165771272870448	18.3351790397959	4.33586461434092e-75	9.10985586248697e-74
YPK_0785	125.149159392995	3.32524123434546	0.225306237580769	14.7587624295284	2.70193348038123e-49	3.79120946040905e-48
YPK_0786	391.209848715281	3.64758780674398	0.148009992829552	24.6441996044452	4.24670192420692e-134	1.46913920877951e-132
YPK_0788	453.348664615638	5.03202206041137	0.1843417570713	27.2972447499515	4.57339171602469e-164	1.8727572404497e-162
YPK_0789	20.1798804052178	0.531125796855226	0.388447457371533	1.36730408907588	0.171530010546124	0.240681794518041
YPK_0790	155.036668504177	0.11998488186691	0.148524811592451	0.807844026735044	0.419180376691082	0.511609139799669
YPK_0791	235.48300745376	0.0834417206970615	0.123339368205699	0.676521389001293	0.49870967073867	0.588105174456151
YPK_0792	552.081133299	-0.437880440100733	0.0891494345606031	-4.91175790692273	9.02634587669595e-07	2.86799097412358e-06
YPK_0793	10.1648429931126	2.22952585319686	0.63396691208818	3.51678583012034	0.000436806075743865	0.00103906507525793
YPK_0795	16.0304604598116	1.44302747579881	0.466664452564603	3.09221640488901	0.00198667960808293	0.00428706820971325
YPK_0798	12.5614730632364	0.804160380423072	0.494558416455134	1.62601697527884	0.103946044251526	0.157015211566556
YPK_0799	22.8591381850601	0.0779217445759151	0.362029607109396	0.215235834433754	0.829583453743427	0.879091206726266
YPK_0800	13.4821192267208	0.320035738658586	0.486883860546179	0.657314330155808	0.510978824114951	0.599753735353407
YPK_0802	26.222253562412	0.440213123280705	0.342513430540361	1.28524339202177	0.198707244759011	0.273179915456633
YPK_0803	29.35136042864	0.41468211426894	0.32595875063275	1.27219199811007	0.203304910027841	0.278641599706874
YPK_0804	30.8691682249443	-0.268613528086445	0.321530719948947	-0.835421038864018	0.403480688155582	0.497134787094981
YPK_0805	16.7916375373135	0.312512610767513	0.422803590729565	0.739143700809778	0.459819742916997	0.551646226704307
YPK_0806	60.6094476171586	0.540943059584958	0.226106519665301	2.39242574865024	0.0167374143520788	0.0303375084891112
YPK_0807	38.7240474362628	-0.224596020699087	0.281881671151131	-0.796774120792939	0.425582227600901	0.517847628672655
YPK_0808	10.8895023189187	0.165204054271805	0.521308806738066	0.316902481094689	0.751317599350839	0.813555727521565
YPK_0810	17.6778776098267	-0.0174263325901966	0.421467146719118	-0.0413468350400516	0.967019396008888	0.976755307370669
YPK_0811	124.097950213228	0.601089412554151	0.173204419120185	3.47040459826294	0.000519674915331966	0.00122027819498372
YPK_0812	169.012861059236	-1.88110510709359	0.167258068112385	-11.2467226742666	2.40357872661476e-29	2.05224711274575e-28
YPK_0813	112.822388424839	-1.2988354182646	0.179166954816237	-7.2493023035233	4.18923935484074e-13	2.01093511136075e-12
YPK_0814	111.795213794541	0.372235954183152	0.169886109870566	2.19109116376115	0.0284451960399716	0.0491392904470107
YPK_0815	1418.16436876295	2.67565041922171	0.0926511096503228	28.8787735982867	2.20603338829126e-183	1.05390618895391e-181
YPK_0816	390.894472281647	3.26070796537699	0.133441538633526	24.4354793774671	7.18079961091306e-132	2.40137906988284e-130
YPK_0817	31.4404754269959	-0.732047419164261	0.340746280912191	-2.14836510380844	0.0316847626980754	0.0541759491722951
YPK_0818	685.304957999419	-0.482807396832898	0.0781552480475517	-6.17754288923944	6.51068922066212e-10	2.60752453518135e-09
YPK_0819	339.12643655108	-0.342956358890131	0.10271464849778	-3.3389235508852	0.000841037068262066	0.00190853742708656
YPK_0820	950.667837347691	-0.170634312187396	0.0696804652100161	-2.44881132284501	0.0143328506177657	0.0263697049934434
YPK_0821	979.123573860432	0.610408764102119	0.0739169488327724	8.2580351832851	1.48089907393917e-16	8.14088764892861e-16
YPK_0822	369.025903627628	0.590846476259738	0.113713384588765	5.19592727273476	2.03701889718348e-07	6.78949903189145e-07
YPK_0823	176.760526596649	0.494756580074431	0.139819522910483	3.53853717832515	0.000402350617786704	0.000962810393069793
YPK_0824	307.701390239495	0.398597917554398	0.112981763958744	3.52798454890426	0.00041873659806001	0.000998449178856102
YPK_0825	172.82448716531	-0.11506588004606	0.142881904840243	-0.805321570808538	0.420634137194716	0.512915464163597
YPK_0826	1062.554529566	0.0133171736745065	0.0690607895872297	0.192832629833834	0.847090048140563	0.892663798692198
YPK_0827	547.633137692111	0.109189105416893	0.0836593680646872	1.30516292368436	0.191837376157128	0.265188904760094
YPK_0828	237.718032948224	-0.186693798541918	0.121600589825151	-1.53530339622829	0.12470932030516	0.183116905373072
YPK_0829	314.954552845962	-0.244687222081457	0.107944329063135	-2.26679089309399	0.0234030027197509	0.041119198736585
YPK_0830	183.523191548248	-0.0885108182792874	0.134379879507515	-0.658661241576257	0.510113326988119	0.599416400873738
YPK_0831	449.880995345779	-0.0596449778902564	0.0949542395547883	-0.62814444273277	0.529909321356361	0.617278985951546
YPK_0832	481.327092729497	-0.0610257411459601	0.091373071917343	-0.667874460882355	0.504213730958189	0.593549340667413
YPK_0833	68.9340782547057	-0.19027865509334	0.210474536329753	-0.904045963998364	0.365971029306783	0.458950543940038
YPK_0834	1412.71982380879	0.545350924510101	0.0648763137602383	8.40600972684022	4.24195979029458e-17	2.4043763613633e-16
YPK_0835	702.46918495421	0.539808867811963	0.0796146048425044	6.78027440919698	1.19947836103125e-11	5.31879189261703e-11
YPK_0836	556.861809300806	0.942796845203882	0.086082540671574	10.9522423228757	6.4822741280974e-28	5.36358063423812e-27
YPK_0837	871.497464834851	1.04493063994264	0.0732181151140186	14.2714769195496	3.29525099944104e-46	4.27956060218669e-45
YPK_0838	1353.2529239725	0.21378942425331	0.0645136695193054	3.31386240848282	0.00092016775129803	0.00207218472837205
YPK_0839	741.227295895826	0.537980930444567	0.0768587057785853	6.99960954318412	2.56676827270091e-12	1.1812432429299e-11
YPK_0840	35.1143391684697	0.415269219806625	0.2968546104989	1.39889765939197	0.161843674581583	0.229093003913895
YPK_0841	202.173504570417	0.550106430914905	0.135834107479315	4.04984021409113	5.12526163023388e-05	0.000138130791955195
YPK_0842	84.7846586872298	0.14448007237994	0.19123437621329	0.755513078981134	0.449941187762155	0.54190095632939
YPK_0843	814.83601067945	-1.18540754289144	0.0951906913350617	-12.4529775576367	1.34723519605249e-35	1.34824310268295e-34
YPK_0844	386.167172733815	0.243122125874877	0.106230724799231	2.28862343106819	0.0221012412989709	0.0391577401027683
YPK_0845	3304.97555781229	-0.351614713129165	0.0535220241541124	-6.56953317230152	5.04732499029867e-11	2.1826417226367e-10
YPK_0846	231.695762442762	0.624294306804513	0.120414541028988	5.18454251014606	2.16545751496445e-07	7.1877427688605e-07
YPK_0847	8.52241267611942	-1.48557317156969	0.644371551437194	-2.30546051925523	0.021140795449356	0.0375721931524648
YPK_0848	157.199056945535	0.267490927026981	0.144656388194533	1.84914700529685	0.0644365885431697	0.102531336171189
YPK_0849	1362.64299331917	0.258100661716913	0.0679184267174174	3.80015666132508	0.000144604641488424	0.000366581444278615
YPK_0850	12860.161619971	-0.0971031403450348	0.0486040283724738	-1.99784140526154	0.045733856817267	0.0754336076480446
YPK_0851	1721.45188583178	-0.557780659833027	0.0581154832161221	-9.59779784947724	8.1670642363255e-22	5.5175806027566e-21
YPK_0852	3745.36839847568	-0.495076433672788	0.052787095765741	-9.3787397562056	6.67659495492088e-21	4.39953621577956e-20
YPK_0853	3874.06546329709	-0.482066188327014	0.0610956790896039	-7.89034831121212	3.01344289949142e-15	1.56644382845325e-14
YPK_0854	973.937484399784	-0.198744608474788	0.0739815881099115	-2.68640635531533	0.00722251907341004	0.0140562410482999
YPK_0855	53.4206554044324	-0.0117544404396335	0.245022701652047	-0.0479728627607976	0.961737870077558	0.972889859496153
YPK_0856	546.477956416035	-0.315080900885068	0.086219989389927	-3.65438343375485	0.000257800754420343	0.000630825870420023
YPK_0857	994.973600411387	-0.38095796373415	0.0724390084378374	-5.25901681910879	1.44827644449071e-07	4.90044972322194e-07
YPK_0858	1281.79129605184	-0.408303179076549	0.0698957480141812	-5.84160253916602	5.17010398743496e-09	1.96659974422526e-08
YPK_0859	506.663173317734	-0.830828579283093	0.0905803083652483	-9.17228693827063	4.63088437176249e-20	2.94979983871156e-19
YPK_0860	474.8677965252	-0.560179188199194	0.103295478361252	-5.42307559910897	5.85822012421379e-08	2.05678367090726e-07
YPK_0861	1506.87137246113	0.12869730159565	0.0805462655301668	1.5978059410768	0.110086172040285	0.16490325061503
YPK_0862	944.384326198417	-0.15952201141522	0.07306223554153	-2.18337161781129	0.0290084543263445	0.0500455417256735
YPK_0863	1639.73917721833	-0.0565775097125924	0.0622492441924973	-0.908886693268662	0.363409938521257	0.45659489144828
YPK_0864	1478.15638872615	0.0619541098655606	0.0644092111373227	0.961882761356482	0.336108498840415	0.427106841623365
YPK_0865	1012.22514665279	-0.0152524969429701	0.0722042852510571	-0.21124088258663	0.832699310758731	0.880997187997571
YPK_0866	28.1069197875477	-0.607067860961679	0.34484708258594	-1.76039726480908	0.0783404727889235	0.122136875408683
YPK_0867	3399.07305895845	-1.03298882675801	0.0521319403237132	-19.8148931412042	2.21477738514359e-87	5.13751540264811e-86
YPK_0868	1220.31476391443	-1.08874883232554	0.0651438910007013	-16.7129843735281	1.05424679119508e-62	1.86374113350919e-61
YPK_0869	5863.78621926672	-1.08205580193439	0.046427625657218	-23.3062920323207	3.82760655779226e-120	1.17253321499392e-118
YPK_0870	59.1721927126908	-0.530831403632733	0.234408038349233	-2.26456143471443	0.0235396057621717	0.041341110688663
YPK_0871	124.273025159654	0.468212710777111	0.164512998284713	2.84605299069926	0.00442648281286422	0.00892188625214672
YPK_0872	23.1891734589635	0.563190637432518	0.373909554690041	1.50622157248531	0.132010303347948	0.19235924013628
YPK_0873	303.228919267165	-0.510065922533128	0.110143659144632	-4.63091499314862	3.64053326162096e-06	1.08701339128608e-05
YPK_0874	79.1920764426611	0.434114366942204	0.199680205046059	2.17404808274345	0.0297015243561297	0.0511554580434114
YPK_0875	702.66537078655	-0.0989453902488431	0.0920204659749635	-1.07525417525884	0.282260946420368	0.369103493837906
YPK_0876	320.344242194086	0.251936895805034	0.108035518900767	2.33198209596646	0.0197016330590085	0.0352015376072133
YPK_0877	85.1380974131863	0.342173486424658	0.197087628609845	1.73614898529235	0.0825374948203765	0.128083127112982
YPK_0878	233.294952052076	-0.0975671638275661	0.122387264000714	-0.797200302042838	0.425334710651513	0.517830439336992
YPK_0879	362.904789365666	0.0142637469255338	0.0983854942730654	0.144978149786444	0.884728123451118	0.91884419239372
YPK_0880	150.293444246901	0.289012911450994	0.154949112149031	1.86521179400511	0.0621517230405084	0.0990921194126182
YPK_0881	192.567082078015	0.103719860333979	0.131363464415825	0.789563984135335	0.429782448740178	0.521377559490427
YPK_0882	434.500998295635	0.027996835874968	0.0960523426935251	0.291474784371451	0.770688226225218	0.82916135438118
YPK_0883	540.117048107057	-0.0133413592923959	0.0858530703431274	-0.155397579132287	0.876507892555932	0.91385455256611
YPK_0888	17.0222321610313	0.758144698342719	0.462832898868979	1.63805274040673	0.10141069235175	0.153628202494365
YPK_0891	18.4828418192781	1.10728051485735	0.418690416184176	2.64462827916814	0.00817807018612098	0.0157781709888959
YPK_0892	24.5529552069297	0.190058735993976	0.368451487120473	0.515831100260515	0.605972379118155	0.686939874972079
YPK_0895	8.67060170923534	-1.08725655974175	0.633481714860258	-1.71631877327602	0.0861037141298751	0.133051291799457
YPK_0896	16.7576274358211	-0.121538701305198	0.425978472479475	-0.285316533950091	0.775401646819178	0.833042820381154
YPK_0897	10.1061368117989	-0.0361464614398468	0.55917733199601	-0.0646422152178814	0.948458872095537	0.964205470925286
YPK_0904	31.9199117477918	-0.00956192853229436	0.319879918358863	-0.0298922438812403	0.976152991573084	0.982389535042626
YPK_0910	24.8420725014769	0.192922946908437	0.351923583651167	0.548195562533443	0.583557628732461	0.666424804810292
YPK_0912	13.9030075861395	-0.181602244056236	0.463195333811604	-0.392064061962462	0.695010880464137	0.766440962710245
YPK_0913	8.81916632052568	-0.836143254689966	0.602166281487941	-1.3885587426514	0.164966970397304	0.232693304817006
YPK_0914	31.1935344002987	-0.0937264748460677	0.309612811214502	-0.302721565294446	0.762102061740528	0.822127842409876
YPK_0915	62.8818863752333	-0.253036135012233	0.223412432418018	-1.13259648209186	0.257383746646498	0.340884810327524
YPK_0916	54.7390294364303	0.440323144289102	0.241157410052444	1.8258744120421	0.0678691813146236	0.107651788385606
YPK_0917	36.6248613310618	-0.388005239206243	0.297908750574124	-1.30242981603758	0.192769495587901	0.266202335097814
YPK_0918	74.1993713232795	-0.144541093535331	0.204549445560526	-0.706631558639751	0.479795471818089	0.570325600831158
YPK_0919	12.4340328290896	0.0675493375177449	0.498237838499607	0.135576490378898	0.892156091782089	0.923928360341038
YPK_0920	1040.39120002222	0.33287212594981	0.0707216466232625	4.70679264190546	2.51644643830295e-06	7.66780528239161e-06
YPK_0921	1299.69306790216	0.417675944619362	0.0619764725676649	6.73926616529119	1.59188558231967e-11	7.02004048554819e-11
YPK_0922	2543.6132138792	0.666878818765676	0.0585480932035616	11.3902739145928	4.67517705334964e-30	4.07858380762872e-29
YPK_0923	3887.95453288438	0.366836857246288	0.0537569054023508	6.82399506632028	8.8542924102592e-12	3.9480306047078e-11
YPK_0924	5432.91424976809	0.258334582125406	0.0532318029799623	4.85301206541228	1.2160028961693e-06	3.80344475629571e-06
YPK_0925	112.325974692034	-0.921574546102647	0.176128892879183	-5.23238709468758	1.67334863857131e-07	5.61937078375454e-07
YPK_0926	63.1516738256697	-0.410930482998776	0.231128659324174	-1.777929592117	0.075415419323319	0.118043070898854
YPK_0927	10.1482458904542	-0.239959389159741	0.546405318347917	-0.439160054088181	0.660545567106871	0.736938938226264
YPK_0928	29.4935876979706	0.150332790556078	0.324427779122151	0.46337829319935	0.643093235017687	0.721479774147604
YPK_0929	12.9048780278072	0.092075638466171	0.498991088830756	0.184523612800229	0.853602704859229	0.897199490466235
YPK_0930	31.2138924613228	-0.104052971880713	0.318572313815243	-0.326622770932501	0.743953218638967	0.808198231293496
YPK_0931	12.7646283607237	-0.798179092700002	0.499968924580214	-1.59645740656816	0.110386708087953	0.165230085623632
YPK_0932	21.6663512880735	0.137993414966341	0.369406059758969	0.373554822182342	0.708735551036671	0.77815479242412
YPK_0936	22.2988111502774	-0.582388389548691	0.372982779976661	-1.56143506031333	0.118421134932277	0.175515334442061
YPK_0937	11.0724171958532	-0.456113803949857	0.527804835808389	-0.864171324332923	0.38749378236342	0.480535398215206
YPK_0938	8.79363134569812	0.171214952137441	0.594601696149933	0.287948980378066	0.773385793018309	0.831394906879848
YPK_0940	12.1565629388296	0.13238721344228	0.506438738214044	0.261408149599975	0.793777773006125	0.848316964866465
YPK_0941	18.4766158724119	-0.0308875124991564	0.419125567702916	-0.0736951283321615	0.941252975277591	0.959632392833347
YPK_0943	17.8776904267361	0.0438336354351054	0.41850688808435	0.104738145734583	0.916583592495115	0.942132614786823
YPK_0951	62.1507469370856	-0.182415975258683	0.229788980912053	-0.793841264862473	0.427287846475373	0.51955582253253
YPK_0952	54.3945193838065	-0.753467986937711	0.248294343256857	-3.03457572594902	0.00240874276872849	0.00511443636555949
YPK_0956	165.441185067611	1.42341505756352	0.145749500813745	9.76617449539345	1.57278937988048e-22	1.09386547339001e-21
YPK_0957	53.2329803353466	0.550542057428399	0.244076205076288	2.25561544295694	0.0240947252216039	0.0422420848904747
YPK_0958	10.2174198274063	-0.0407518652389405	0.539359645361535	-0.0755560145988014	0.939772331648748	0.958644221379366
YPK_0960	26.0197043041679	0.18432843815465	0.345032363935031	0.534235212176673	0.593178810018508	0.674559892299426
YPK_0961	227.33096620878	-0.0928792866480249	0.125553043329334	-0.739761332621756	0.459444825367297	0.551615007987931
YPK_0962	103.552880728309	-0.504784507060154	0.175677193399844	-2.87336390849127	0.00406126010700645	0.00822707562312815
YPK_0963	26.4795989110415	0.689490999458259	0.340521784945897	2.02480731025126	0.0428871541464202	0.0710844170532189
YPK_0964	695.946174483006	-0.602738811193531	0.087303902008946	-6.90391606015236	5.05881991051429e-12	2.27845615049314e-11
YPK_0965	614.309457735943	-1.08455828926737	0.103861554837997	-10.4423459764209	1.58836081372827e-25	1.22109041101371e-24
YPK_0966	1794.98538188545	-1.07811666985471	0.0696696734335002	-15.4746910201003	5.14195573566999e-54	7.78666730839384e-53
YPK_0967	580.46920246153	-0.926234240989561	0.0914134969830207	-10.1323576009963	3.96960919412318e-24	2.92831648823829e-23
YPK_0968	494.092521300092	-1.68205599131255	0.10244126652496	-16.4197110048685	1.38223486730161e-60	2.36038660531122e-59
YPK_0970	285.821078791448	-1.3378858011998	0.126307331430903	-10.5923051816805	3.23525000164262e-26	2.53575356574059e-25
YPK_0971	254.242780010202	-0.964653964459789	0.126648578260005	-7.6167768932975	2.60088311716605e-14	1.31287345272797e-13
YPK_0972	848.001123624722	-0.537451524933294	0.0771335931889116	-6.96780096341415	3.21933235204132e-12	1.4731106874278e-11
YPK_0973	2081.58089350166	-0.30356803811442	0.0609306075440374	-4.98219286415316	6.28677276634017e-07	2.02316111558325e-06
YPK_0974	80.9960330627249	-0.222022997736745	0.200477425724635	-1.10747131221499	0.268090208839746	0.352620782718421
YPK_0975	417.717826702519	-2.67886305078049	0.11539836463931	-23.2140469161202	3.28459352363424e-119	9.91058181228886e-118
YPK_0976	204.197200501493	-1.55174459061384	0.139196857017804	-11.1478421557705	7.33639157554794e-29	6.1850713009819e-28
YPK_0977	112.248372669076	-0.532277847648489	0.173572343689761	-3.06660517645523	0.00216504624754675	0.00463377631541605
YPK_0978	18.5985001494757	-0.396698296066646	0.428637637618352	-0.925486381155955	0.354712964551129	0.448052605207328
YPK_0979	75.5624577436291	-0.112130610171539	0.20684913377208	-0.542088855422002	0.587757295726021	0.669906432794076
YPK_0981	27.46903057782	-1.38742498483621	0.374611830298627	-3.70363366188998	0.000212533116998122	0.000525505482756294
YPK_0982	111.174369627198	-1.93064209445863	0.197172604165965	-9.79163460677107	1.22302457307745e-22	8.55051848738645e-22
YPK_0983	162.379673183381	-1.68224784023798	0.157383122505892	-10.6888706581292	1.14759811359182e-26	9.21062245968794e-26
YPK_0984	293.619919579789	-2.15010423951258	0.124819501290454	-17.2257076601301	1.70331695314225e-66	3.16454209859253e-65
YPK_0985	180.000879027526	-2.2799749573595	0.159832900839863	-14.2647411476553	3.62936109765994e-46	4.68315951283259e-45
YPK_0986	162.047973443547	-1.21330236037107	0.14962027986361	-8.10921060618983	5.09496712195118e-16	2.75183082912383e-15
YPK_0987	145.496342621118	-1.49947412383364	0.167262717252933	-8.96478395461043	3.10889721444848e-19	1.91349762600947e-18
YPK_0988	226.238695063576	-1.25660083883861	0.134433115504072	-9.34740546722317	8.98240445071046e-21	5.84220244095641e-20
YPK_0989	85.4372218985469	-1.86405609636464	0.215955930313815	-8.63165041893457	6.04729682060104e-18	3.54792428963041e-17
YPK_0990	286.197170933073	-1.67055367260197	0.123224575159676	-13.5569846391212	7.20370569029493e-42	8.47755745898932e-41
YPK_0991	214.957408210333	-1.66916434365462	0.135481571358701	-12.3202316515458	7.04915093536279e-35	6.93339281951247e-34
YPK_0992	141.174443380231	-1.84194904890536	0.174520267046654	-10.5543561219338	4.84952995075845e-26	3.77154335123908e-25
YPK_0993	165.168079299629	-1.81562639517598	0.158066541149807	-11.4864688122405	1.5429066705166e-30	1.36380715171434e-29
YPK_0994	108.644449384095	-0.840501804318282	0.185825158888328	-4.52307862587855	6.09465868430894e-06	1.78394349380976e-05
YPK_0995	447.908370619439	-0.201402956804429	0.0916163053449011	-2.19833091987526	0.0279255325314173	0.0483039491588697
YPK_0996	151.301636986966	-1.58762807208516	0.161553127852415	-9.82728154626334	8.5906364418495e-23	6.03751734520876e-22
YPK_0997	490.485365947494	-1.24479133892545	0.0942080494534863	-13.2132163455953	7.36105862677253e-40	8.20553563034393e-39
YPK_0998	377.483048018794	-2.23437467430554	0.118889741974765	-18.7936708179567	8.50851951468176e-79	1.80659729166232e-77
YPK_0999	301.146942084935	-2.08598468509938	0.124951564153123	-16.6943463192113	1.44088619823584e-62	2.53608610242124e-61
YPK_1000	15.5720387661236	0.61737088325721	0.471714241010702	1.3087815240312	0.190608367169746	0.263853743018022
YPK_1001	233.055071222492	-1.23802336510731	0.131906145349746	-9.38563826442448	6.25365169555796e-21	4.12761583129508e-20
YPK_1004	10.3801131213681	0.0134107582096848	0.530811041387943	0.0252646557136772	0.979843865581133	0.985245159753717
YPK_1005	17.3493966292898	0.584047044728557	0.418465208133024	1.39568841895907	0.162808343256443	0.230296045642618
YPK_1012	18.2327819983971	-8.12406244163248e-05	0.404689744530906	-0.000200747919892298	0.99983982633518	0.99983982633518
YPK_1013	22.0810128345926	-0.020005060768147	0.381653522786958	-0.0524168115154907	0.958196578878662	0.971475286716559
YPK_1014	32.5642371586681	0.425441515855041	0.305979966619997	1.39042278014039	0.16440053298032	0.232057452989808
YPK_1015	8.46905098140176	1.5308867485957	0.651314981567915	2.35045529723635	0.0187504597793432	0.0336368328540475
YPK_1016	19.2927814331741	2.17297809814185	0.471926053292126	4.60448852735146	4.13480809728949e-06	1.2254789434581e-05
YPK_1017	8.26598904533214	1.7229637638929	0.665125414277989	2.59043441568568	0.00958548844377292	0.0183174119642194
YPK_1018	40.3563352973895	1.02203715666814	0.279168752428467	3.66100126814884	0.000251231515174779	0.000615877868293455
YPK_1019	45.9669910981445	-0.129018391191356	0.257693395961625	-0.500666269346575	0.616606014951081	0.6961247927318
YPK_1020	148.89582917926	-0.470974016613751	0.14808788422829	-3.18036832701118	0.00147087967061995	0.0032254864033868
YPK_1021	155.583756257398	-0.434320329248358	0.153580383398376	-2.82796747630043	0.00468445654375008	0.00939936205503453
YPK_1022	117.06029112032	0.391851116755329	0.163862238296168	2.39134483227972	0.016786778070399	0.0303858098315341
YPK_1023	84.4482490030484	-0.471148608538685	0.195674744923247	-2.40781511545342	0.0160483059010019	0.0291411093125433
YPK_1024	217.526843225108	-1.11971445712222	0.132638564184117	-8.44184693953661	3.12362215310597e-17	1.78308615937614e-16
YPK_1025	515.149495189289	-1.84441799225348	0.098089981156935	-18.8033270115791	7.09248101234153e-79	1.51394288843226e-77
YPK_1026	420.216163311924	-0.0794730891977328	0.0927010211231147	-0.857305434555957	0.39127610585423	0.483880127208944
YPK_1027	340.555783335923	0.319663109528397	0.102323429395695	3.12404609009171	0.00178382512367517	0.00387154690173524
YPK_1028	131.600609711897	0.0552830675505925	0.155683932270394	0.35509809358217	0.722516104808946	0.788967926149197
YPK_1029	16.4962070573439	0.515323815324925	0.435664650452767	1.18284514199023	0.236870526207928	0.317276843014825
YPK_1030	93.1519476653365	0.680793700414119	0.190813027805844	3.56785754223679	0.000359912080912445	0.000865903585552543
YPK_1031	805.579837080065	-0.73564419915966	0.0756669938030003	-9.72212800041873	2.42656378699285e-22	1.67604139022415e-21
YPK_1032	276.460300079849	0.176094906219943	0.114633846505493	1.53615107220104	0.124501332785922	0.182878421841107
YPK_1033	753.014505839062	-0.290201458465204	0.0763833737994485	-3.79927520912018	0.000145119872078076	0.000367423373280327
YPK_1034	1882.38639592785	-0.277244767391522	0.0642488607107457	-4.31517017305105	1.59480001545343e-05	4.50065573981338e-05
YPK_1035	1142.73668268048	0.269280507688131	0.0659461884430618	4.08333694555569	4.43935818093365e-05	0.000120210151012731
YPK_1036	874.534681058072	0.238906487503302	0.0763612964577707	3.12863320275635	0.00175621389286373	0.00381368309094272
YPK_1037	42.3003871262791	0.962486653272278	0.270869195754057	3.55332635958426	0.000380392228647491	0.000912986850216736
YPK_1038	37.7493164614478	0.557030345294835	0.288214419719929	1.93269422756893	0.0532738767221382	0.0865889296419363
YPK_1039	37.794979593812	0.121439365104102	0.286425838579533	0.423981878542642	0.671579029196602	0.746136944674962
YPK_1040	100.25198687692	-0.431263227101411	0.177957527977435	-2.42340535971086	0.0153757590115661	0.0280978692684037
YPK_1041	1329.15162804893	-0.155599650570675	0.0645245634799967	-2.41147932165263	0.0158879527657402	0.0289153534915716
YPK_1042	1726.90568929075	-0.736944750278204	0.0580004420420173	-12.7058471337915	5.48719892181619e-37	5.71951409694763e-36
YPK_1043	2449.79456626347	-0.22110791928777	0.0599157155807738	-3.69031592370267	0.000223975715183115	0.000552097386381966
YPK_1044	800.977431355289	-0.280273795089019	0.0751814374450549	-3.72796536769934	0.000193031896126566	0.000480544044141383
YPK_1045	173.618661077776	-0.0647676656484712	0.139533352727236	-0.464173363447239	0.642523543458526	0.721042220329716
YPK_1046	476.781744601061	-0.477187178103563	0.096605299624244	-4.93955486872491	7.83011091368562e-07	2.50177031024048e-06
YPK_1047	1294.1036532156	1.64912403126569	0.0707163558342154	23.320263209431	2.76192710603904e-120	8.52585652041129e-119
YPK_1048	381.503636124986	1.19322314535163	0.103235161796078	11.558301692873	6.70211664660576e-31	6.01691143240021e-30
YPK_1049	155.982600008192	0.0380969492424303	0.158138558413654	0.240908666580718	0.809625904978036	0.862039999118297
YPK_1050	591.005217300515	-0.0892856915475209	0.0815627646105601	-1.09468691962363	0.273653821086516	0.358997314161553
YPK_1051	20.6779963875769	1.06108139436332	0.427433455787912	2.48244815653789	0.0130483053511398	0.0242532882696267
YPK_1052	274.247714916906	0.294991513273021	0.112396416138591	2.62456333936199	0.00867601539526232	0.0166827262966879
YPK_1053	295.480094356481	0.614363872383157	0.109045501505564	5.63401391071422	1.76062809994454e-08	6.41143426958024e-08
YPK_1054	1144.79364872072	0.41375499029824	0.0682001324163951	6.06677693486083	1.30502609393737e-09	5.16476303251545e-09
YPK_1055	738.641517159275	-0.725681499418716	0.0918225187818966	-7.90308857833018	2.72076095824567e-15	1.41797580849869e-14
YPK_1056	1975.16562784118	-0.909413936281453	0.0566244698599028	-16.0604406280796	4.83107149484094e-58	7.91309792195783e-57
YPK_1057	341.254216335046	-0.112992303731622	0.103496927240149	-1.09174549181968	0.274944983608689	0.36045547834749
YPK_1058	213.681400554872	0.367254465645952	0.124795387693598	2.94285287648329	0.00325202925866756	0.00671316533695108
YPK_1059	281.620064300069	0.749952776631375	0.113654256632398	6.59854543817936	4.15211229644975e-11	1.80329292701871e-10
YPK_1060	601.362350328653	0.631335563776429	0.0840461045443192	7.51177662783304	5.8330257011068e-14	2.91143434558975e-13
YPK_1061	504.281172674385	0.15746346653698	0.0935763872561622	1.68272649921747	0.0924280494040484	0.141840826867475
YPK_1062	393.85551876827	-0.570365987834458	0.107455459823311	-5.30792933902394	1.10877606518799e-07	3.78682412731865e-07
YPK_1063	2633.80892329232	-0.781294136406079	0.0539164072807567	-14.4908419497923	1.38435469078627e-47	1.85180512470844e-46
YPK_1064	482.653428096811	-0.794994246816306	0.0969217426362607	-8.20243451255157	2.3556707044024e-16	1.28616415466216e-15
YPK_1065	1545.52175042622	0.22634762035435	0.0625848919385523	3.61664953542758	0.000298440939581275	0.000724089172031231
YPK_1066	13424.7906904358	0.203936944244742	0.0506707297623161	4.02474851262967	5.70362347999353e-05	0.000152692735324977
YPK_1067	10725.0813225219	0.206405842104466	0.053048928552157	3.89085788795019	9.98904264534832e-05	0.000259961271957087
YPK_1068	4098.03568439735	0.286929783598875	0.0584713209427775	4.90718832707195	9.2391309306505e-07	2.92864395139814e-06
YPK_1069	1989.61134351276	0.267129399095051	0.0688484818025775	3.87996063386033	0.000104473372118239	0.00027136028628511
YPK_1070	1072.17546823498	-0.0463443026304569	0.0700930217687311	-0.661182831913966	0.508495069833934	0.597712570370116
YPK_1071	1666.18229982323	-0.0540072935401738	0.0584503728274377	-0.923985441455077	0.35549389573969	0.448461154956191
YPK_1072	1107.49713020046	-0.109723630252685	0.0669015928730759	-1.64007500480369	0.100989572744253	0.153048019419444
YPK_1073	4000.21338541794	-0.0258007489850618	0.0515431678457143	-0.500565837596401	0.616676710232133	0.6961247927318
YPK_1074	11112.0053008461	0.00493041273387025	0.0461691410075944	0.106790220183201	0.914955406269375	0.941948703273217
YPK_1075	4347.96717058157	-0.43256128108992	0.049618758019038	-8.71769666068531	2.83918386873394e-18	1.68296083681378e-17
YPK_1076	3497.29886977821	0.16704346643739	0.0514247014562564	3.24831183666634	0.00116091963836471	0.00257817958425988
YPK_1077	2488.64935569001	0.245399349572157	0.0529009199598258	4.63884843134145	3.50355870578853e-06	1.04845496542352e-05
YPK_1078	1431.50383716315	0.409114046095189	0.064156009528252	6.37686241871122	1.80752698984742e-10	7.53230094523123e-10
YPK_1079	1670.67000762636	0.133293698307891	0.0599146975632887	2.22472454554395	0.0260997354492818	0.0454395828017213
YPK_1080	589.824582241718	0.154113351158944	0.0817422842888597	1.88535655077047	0.0593817159472112	0.095281417871315
YPK_1081	4238.35091572587	0.243868361265143	0.0514489470470391	4.74000684682967	2.13710997113665e-06	6.56176152576234e-06
YPK_1082	2899.58270256157	0.370355242806775	0.052869401071681	7.00509624280863	2.46816110970676e-12	1.13716768464446e-11
YPK_1083	195.718862959141	0.847673983534731	0.13345998023307	6.35152187235742	2.13195094438187e-10	8.83834621880625e-10
YPK_1084	626.271855888186	0.249373256031397	0.0805584582228188	3.0955564633778	0.00196443967199277	0.00424746573475592
YPK_1085	41.220277565526	0.010444928317975	0.270370933069727	0.0386318462542767	0.969183911597759	0.9779570121302
YPK_1086	133.082216973514	-0.238471052816782	0.155855462846027	-1.53007824340666	0.12599736284264	0.184670349557164
YPK_1087	323.308390205636	-0.547804320817301	0.119295008145816	-4.59201377603085	4.38989383043786e-06	1.29724918568094e-05
YPK_1088	277.819672056017	0.632390792395715	0.115070859048689	5.49566412924873	3.8924272552523e-08	1.38232836949801e-07
YPK_1089	179.435365209185	0.647307558736282	0.140321652458017	4.61302690922879	3.96846901824839e-06	1.18141440431979e-05
YPK_1090	416.509116355195	0.665712214573318	0.0960286554360419	6.93243294462977	4.13663647525146e-12	1.87999118631757e-11
YPK_1091	1837.9546209815	0.0908820011747885	0.0655826709521867	1.38576242558109	0.165819459310252	0.233731468286632
YPK_1092	266.123001156006	-0.155435779647759	0.113596278872618	-1.36831752932733	0.171212706169698	0.240320598061909
YPK_1093	145.55853052701	-0.203774953332333	0.149268181351928	-1.3651600192803	0.172202761276985	0.241220987416936
YPK_1094	633.947393599926	-0.408524627944092	0.0799032195269921	-5.11274302039968	3.17514109507666e-07	1.04355783902888e-06
YPK_1095	147.797034885919	-0.442328616088723	0.155966436781693	-2.83605001958115	0.004567529188519	0.00918771660828408
YPK_1096	287.999324572136	-0.0719595604985899	0.112749280403543	-0.63822633937031	0.523326353775082	0.611207409109256
YPK_1097	514.58722326243	0.483375542740198	0.0894004678245322	5.40685697181057	6.41403220816944e-08	2.24016634041636e-07
YPK_1101	338.525972202897	0.969525447617384	0.104829087194866	9.24863006595811	2.27388237041156e-20	1.46705626245363e-19
YPK_1102	9.62912119804075	0.59009027064325	0.562000344849404	1.04998204369674	0.293726368496483	0.381340639526491
YPK_1104	456.860797595433	-0.0280990958584107	0.0949740889106467	-0.295860651896822	0.767336501702735	0.826663458075993
YPK_1105	7399.69889985787	2.43232835011776	0.0653010352588391	37.247929385446	1.14459886850096e-303	1.58388802044632e-301
YPK_1106	104.116436316742	-0.0744472110741282	0.178901174714982	-0.416135954348733	0.677310521732907	0.751049219042319
YPK_1107	181.948329038156	0.135768834445687	0.137116998943186	0.990167780013496	0.322092118199747	0.411904292649963
YPK_1108	174.163568602294	0.180060831140345	0.136555414300938	1.31859166523805	0.187305661637497	0.260179169315083
YPK_1109	283.716908154348	0.264648175579733	0.109880568638968	2.40850751736898	0.0160178964067631	0.0290990576189861
YPK_1110	113.684143673956	-0.257305879530616	0.177279992341954	-1.45140958171016	0.146665843227453	0.210429041427161
YPK_1111	619.008488995245	2.15660650956289	0.0891712720066816	24.1849921059924	3.20057145373227e-129	1.03579784224416e-127
YPK_1113	528.519836380033	-1.06953145962666	0.0936491712670322	-11.4206185186305	3.29877821919363e-30	2.89671706643852e-29
YPK_1114	389.225229049737	-1.47576501778263	0.117369655030576	-12.5736504669642	2.94791270368788e-36	3.02556871608682e-35
YPK_1115	884.165206142802	-1.22722209737156	0.0921941127964777	-13.3112848548226	1.99029288971888e-40	2.26261908397787e-39
YPK_1116	50.3425209779195	0.044013296250297	0.248088640406657	0.177409558850224	0.859186699536334	0.900720891074585
YPK_1117	122.23922344407	0.337702727906702	0.164560935891764	2.0521439433768	0.0401556754061633	0.0670291507734478
YPK_1118	13.6321767137756	0.491037330894448	0.485135145337335	1.01216606468082	0.311458658855097	0.399579155366209
YPK_1119	11.225988209625	-0.198120009353567	0.541035381790219	-0.366186789296501	0.714225699241756	0.781935887074047
YPK_1120	43.0563551512147	1.58514580007527	0.293009472142687	5.40987903388787	6.30673342384369e-08	2.20460986323038e-07
YPK_1122	175.053114043805	0.935456457891296	0.155834869202741	6.00286997818358	1.93859859279384e-09	7.57506928226062e-09
YPK_1123	290.192229425507	0.894355315374262	0.112394089438528	7.95731625961889	1.75810922014937e-15	9.27108055250911e-15
YPK_1124	2377.55941418956	0.045032588668633	0.0657267991847023	0.685148055697716	0.493250498308413	0.582694804154154
YPK_1125	143.127321226145	-1.01048715292553	0.156176328173723	-6.47016846113524	9.78937169844358e-11	4.16151998155234e-10
YPK_1126	18.9706649460463	-0.628568674692153	0.404616387949832	-1.5534928722909	0.120305430784936	0.177729973449418
YPK_1127	52.3729343703076	-0.999877650262979	0.259458504503267	-3.8537092941981	0.000116341722326982	0.000299281622883449
YPK_1128	66.8004900591468	-0.665144925704922	0.222382340634048	-2.99099705403084	0.00278068175894158	0.00582708924210578
YPK_1129	14.7651551387127	-1.03330201145084	0.4685627609602	-2.20525850012782	0.027435960193354	0.0476007385455813
YPK_1131	150.273027028767	-2.53195938327057	0.179694718256339	-14.090338368536	4.35470075842846e-45	5.51274894119035e-44
YPK_1132	177.969094427645	-2.18884669433172	0.161093015852306	-13.5874710815428	4.7521832465597e-42	5.62551957771211e-41
YPK_1133	592.507995336586	-2.06885555685285	0.0945779150178899	-21.8746158282461	4.53313501639398e-106	1.23751502182238e-104
YPK_1134	179.331839955861	-1.97309475509032	0.167391588644535	-11.7872992966229	4.53862656021958e-32	4.23569962468864e-31
YPK_1135	95.1389926007386	-1.83195785992497	0.20280426046797	-9.03313301060705	1.66825713421242e-19	1.03794044644875e-18
YPK_1136	131.204670487659	-1.55560200348304	0.17189633591121	-9.04965190349703	1.43424820550624e-19	8.93732616257227e-19
YPK_1137	108.641511360059	-1.28319964900832	0.180254325955947	-7.11882858956694	1.0884817518728e-12	5.12685125618021e-12
YPK_1138	79.929922936289	-1.11108281321258	0.207110618861446	-5.36468298593558	8.10915144165781e-08	2.79811046735793e-07
YPK_1139	29.3387997345698	-0.710448624093742	0.341383760708325	-2.08108500128904	0.0374261264481792	0.0628940726283681
YPK_1140	1379.16036040371	1.20072873600119	0.0747242319475854	16.068799968977	4.22180282547235e-58	6.94348145025432e-57
YPK_1141	43.5459184313762	-0.809634318139914	0.270241243796156	-2.99596873803106	0.00273574479004749	0.00574191623559655
YPK_1144	62.1279858794894	-1.16258740777289	0.23661345804601	-4.91344582583642	8.94894679981953e-07	2.84565162501393e-06
YPK_1145	267.607073444276	-1.24448442600036	0.123218124888757	-10.0998487610804	5.53274494324984e-24	4.07392760683699e-23
YPK_1146	85.6084244804809	-1.26586502505846	0.208608995654613	-6.06812290661862	1.29413855230485e-09	5.12673051372097e-09
YPK_1147	105.432466418558	-1.03450155098648	0.182674988542486	-5.66307166208402	1.48687026639266e-08	5.45911288109216e-08
YPK_1148	53.5158978939832	-0.590647242357689	0.248723663321793	-2.3747127011133	0.0175626141337372	0.0316900946576831
YPK_1150	195.369145719859	0.018790821156423	0.140381319577183	0.133855567200959	0.89351678623993	0.924860165896528
YPK_1151	935.92467802658	-0.0915622216323749	0.0697768349213966	-1.31221517478572	0.189447543175348	0.262511112636439
YPK_1152	1844.46271142644	-0.251887190041992	0.0614029060991991	-4.10220307219755	4.0923485313483e-05	0.000111642383795382
YPK_1153	22.1247573406648	0.872737228165128	0.384786885622123	2.26810543907723	0.0233227809454771	0.0410321437677333
YPK_1154	36.4899161927091	0.730778468307723	0.296542916891128	2.46432616219264	0.0137271133313588	0.0254042757646088
YPK_1155	161.647094664912	0.505233454067253	0.143808972579743	3.51322622645884	0.000442700373723649	0.00105121692293077
YPK_1156	265.965801002304	1.59449098838696	0.12723203954868	12.5321498739073	4.97943053125611e-36	5.02071726681678e-35
YPK_1157	59.4294848498018	1.26521092240678	0.243208466032696	5.2021664502283	1.96978680163911e-07	6.57086819200144e-07
YPK_1158	144.238941917717	1.66432807632537	0.161300052768783	10.3182116047483	5.82989165831249e-25	4.3976231625579e-24
YPK_1159	67.7966108648661	1.50291589195454	0.2250129743134	6.6792410372802	2.40182846990332e-11	1.0510946182903e-10
YPK_1160	36.460918743392	4.16998842103204	0.476625923670102	8.74897527377949	2.15298827435475e-18	1.28379523699637e-17
YPK_1161	8.14062160644295	1.4320209746568	0.641740389391471	2.23146462078647	0.0256503685134382	0.044715433902879
YPK_1162	140.787274366499	-0.0722057256928868	0.159772512807013	-0.451928335007806	0.651320611011459	0.727861211915618
YPK_1163	367.949121147794	-0.57449819871724	0.100320068136646	-5.72665279627519	1.024315058794e-08	3.80961661810966e-08
YPK_1164	363.844045691146	-0.401990638069703	0.103594646970157	-3.8804190161052	0.000104276662043627	0.00027102476993593
YPK_1165	310.137753375285	-0.11414325330097	0.118093535105436	-0.966549550735869	0.333769264848334	0.424672181305124
YPK_1167	280.225076871673	-1.72444894482214	0.125176239212227	-13.7761683501169	3.54599487667258e-43	4.32525150154623e-42
YPK_1168	513.30273232035	-1.81308222090085	0.102039703792014	-17.7683994908142	1.24183565104995e-70	2.46707250874428e-69
YPK_1169	455.296668368578	-1.89333959288928	0.106329875153824	-17.8062805975295	6.31706816242337e-71	1.26121365849776e-69
YPK_1170	374.630992870778	-1.72141337914065	0.110126194593176	-15.6312799647697	4.45758172773975e-55	6.88010595131524e-54
YPK_1171	465.676049807822	-1.62908429970479	0.100361979375754	-16.2320861927754	2.9911805615545e-59	5.00150316396591e-58
YPK_1172	374.103609814846	-1.41619691502748	0.110118615250496	-12.8606495078597	7.49442765459799e-38	8.02003684744046e-37
YPK_1173	594.343614558823	-0.439856312347891	0.0846764017113694	-5.19455602101751	2.05208974748962e-07	6.82838818961513e-07
YPK_1174	275.566620130964	-0.447590401883005	0.1303742609466	-3.43311937980101	0.00059667931604101	0.00138010034309658
YPK_1175	32.3734802611794	-0.394553053393466	0.308785560013012	-1.27775746177004	0.201334957446412	0.276159506457799
YPK_1177	119.657173821316	1.65236238093441	0.176714037934291	9.35048737638389	8.72447671335124e-21	5.69289838222415e-20
YPK_1179	5056.70221810918	1.70670861439968	0.0543112966891375	31.4245602377788	9.34723795343323e-217	6.35770608595382e-215
YPK_1180	391.793502530241	0.369477975042751	0.0963592931969369	3.83437821910566	0.000125882319972169	0.00032196669856489
YPK_1181	1305.10207762938	0.484038190761656	0.0630672998838536	7.67494710655243	1.65486922229255e-14	8.40631669501265e-14
YPK_1182	1510.69645696163	0.66671647474286	0.0762741233710728	8.74105719313602	2.30939062399284e-18	1.37501254808357e-17
YPK_1183	1523.33650236858	0.587520258949659	0.0698851248763353	8.40694296517751	4.20835593436073e-17	2.38870330475101e-16
YPK_1184	1324.23254634474	0.802302402777848	0.0751514460939079	10.6758079116043	1.3210331743593e-26	1.05603707743105e-25
YPK_1185	79.3400920164099	1.13564203197345	0.203223006586195	5.58815682855169	2.29492348475532e-08	8.32687879233552e-08
YPK_1186	22.6074214360858	2.0484035387555	0.407376941318334	5.02827561159095	4.9491019736004e-07	1.6081575886687e-06
YPK_1187	3253.49450380032	0.21015749468491	0.0529108868874321	3.97191404355063	7.12974479885003e-05	0.000188358564040719
YPK_1188	1955.04353410683	0.128235232481414	0.0562492060772877	2.2797696434189	0.0226213543229695	0.0399557635995055
YPK_1189	1939.0841615728	0.215628853783629	0.0575004098631684	3.75004029183015	0.000176806159097372	0.000443451947786096
YPK_1190	2779.64046264823	0.347114159075294	0.0546697152790592	6.34929516832975	2.16303658487482e-10	8.93951165304083e-10
YPK_1191	488.149004325979	0.266859992706251	0.0912039910485236	2.92596836649694	0.00343385851844616	0.00705223860518139
YPK_1192	338.545320501454	-0.412838371497909	0.106437723645563	-3.87868471212948	0.000105022766639444	0.000272610842512348
YPK_1193	125.724365375311	-0.333774162796056	0.166812646723372	-2.0008924344301	0.0454039830641732	0.074920305936072
YPK_1194	436.700995449851	1.77430746955441	0.103633426891991	17.1209958289195	1.03489731845474e-65	1.91384467233128e-64
YPK_1195	467.674016903762	-0.596513013489613	0.0926032725364826	-6.44159754996354	1.18222424126171e-10	5.00449987361103e-10
YPK_1197	54.4094582374075	-0.213075005164479	0.240373254591153	-0.886433915149567	0.375383750266797	0.46807843643432
YPK_1198	11.9710686861954	-0.362055687872441	0.540938532375984	-0.669310219558903	0.503297609067645	0.592705889569907
YPK_1200	105.301749518374	-0.0826437593385656	0.181205325303185	-0.456077983361082	0.648333901630172	0.725489685476165
YPK_1202	18.2951010708105	-0.3708334857859	0.42587681701343	-0.870752928948949	0.383889071697993	0.477097195640769
YPK_1203	12.8980552477637	0.0226045370899034	0.498598376983657	0.0453361625977462	0.963839363475007	0.97389776259288
YPK_1204	192.832062737489	0.398655441415789	0.137711854208765	2.89485203511562	0.00379337294660765	0.00772927845856935
YPK_1205	109.674992191674	0.440060678312156	0.171452907040295	2.56665626677729	0.0102684345881092	0.0194925392630474
YPK_1206	36.5344956896131	0.102295891348397	0.315874226068586	0.323850073561195	0.746051544090018	0.809441622163837
YPK_1207	45.5082353724039	0.253811933902124	0.25776654356114	0.984658173227677	0.324792004549386	0.414960303806649
YPK_1208	137.855093275501	-0.0514837998009022	0.161011013561448	-0.319753280611789	0.749155366293671	0.811956784145176
YPK_1209	45.6439201020791	0.19267508524215	0.263764035737625	0.730482776786939	0.465095136969665	0.556312007350005
YPK_1210	164.269847125316	0.958395421156377	0.14415676914875	6.64828593770331	2.96525832136086e-11	1.29343278735012e-10
YPK_1212	114.570699018514	0.182500663474217	0.165960863896869	1.09966084285767	0.271479921701893	0.356495067339561
YPK_1213	22.9463748220676	0.436381832846276	0.363092236641584	1.20184842529981	0.229422259594412	0.308536034769562
YPK_1214	30.7528574843935	0.290033565669233	0.316924640394679	0.915149940086838	0.360112920667857	0.452735949448656
YPK_1215	21.1270630860038	0.160266370380649	0.384008041538691	0.417351599561493	0.676421251500493	0.750385542936169
YPK_1216	369.923063437978	-0.166566745533837	0.10688311443178	-1.55840093563283	0.119138234982159	0.176421305159928
YPK_1219	17.8223075223813	0.445401449180081	0.415051099552676	1.07312436868645	0.283215318698448	0.369848055299991
YPK_1220	21.8525309766405	0.0109301613251826	0.371278888734561	0.0294392211807036	0.976514292371053	0.982389535042626
YPK_1221	186.123704850638	0.188277308883463	0.144153253499772	1.30609129043182	0.191521514457608	0.26490747051605
YPK_1222	36.3991136372594	0.244738033283103	0.295820766623023	0.827318636473495	0.408056483403203	0.500927093269211
YPK_1223	15.9270725487317	-0.191081747041666	0.440822790287173	-0.433466125735438	0.664676170115615	0.740197603007759
YPK_1225	31.3089302489506	0.230215922300336	0.31536221521283	0.730004772908412	0.465387267143605	0.556495561098714
YPK_1226	23.2473345384195	-0.580712200284501	0.363542016202779	-1.59737299790016	0.110182587744061	0.164986091274969
YPK_1227	67.1104954457032	-0.272129232455229	0.215462166437938	-1.26300239598497	0.206588318649187	0.282659025823111
YPK_1229	9.69386560522524	0.785610517598907	0.586467935650764	1.3395626083584	0.180387587049603	0.251614663479338
YPK_1230	8.68614162639708	-0.409021216875886	0.610547904268063	-0.669924856045864	0.502905693734282	0.592637032089979
YPK_1232	10.5664560369718	-0.346237023353812	0.53539611104409	-0.646693198197884	0.517830526113987	0.606023301631797
YPK_1233	46.5772461967008	-0.657923016708378	0.261385449177022	-2.51706060448225	0.0118338471826619	0.0222223812559767
YPK_1234	13.5765400905556	-0.266923714492698	0.47400462568648	-0.563124703912169	0.573349970595446	0.6579506525592
YPK_1235	11.7523111784809	0.418899018605691	0.503688929224309	0.831662151579952	0.405599669871701	0.499432476229528
YPK_1236	12.4317700797977	0.570802400879702	0.496738113790781	1.14910127697613	0.250514221908305	0.333105888839638
YPK_1239	16.000721471088	-0.276145092280203	0.442181205900207	-0.624506624423392	0.532294921229029	0.619698148793761
YPK_1240	12.9878384809273	0.00686665170823226	0.486556609499879	0.0141127498304675	0.98874002857524	0.991457704815702
YPK_1242	32.464767233874	-0.103825461091947	0.312471150543509	-0.332272150281248	0.73968376725888	0.804649216050389
YPK_1245	18.7786358008561	0.515594033825104	0.426167246139768	1.20983965449097	0.226340426685173	0.305107199290426
YPK_1247	177.206892193784	1.31048383622475	0.142159373119739	9.21841316169106	3.01529301642165e-20	1.93296659343452e-19
YPK_1248	140.283676315051	-0.213379251216886	0.153081603863355	-1.39389218450673	0.163350164730371	0.23073713870573
YPK_1249	217.014225893211	-1.3092169138071	0.130566110356287	-10.0272337916365	1.15712960358551e-23	8.42751560651296e-23
YPK_1250	194.902809484223	-0.723589180252408	0.132880611713362	-5.44540825725026	5.16866982594287e-08	1.82105987809559e-07
YPK_1251	225.075025606974	0.52837045644612	0.123689539887819	4.2717472870004	1.93947295910161e-05	5.43892731298027e-05
YPK_1252	447.561388411905	1.14626698395163	0.0944090888634158	12.1414897416282	6.36563872699656e-34	6.18530465167971e-33
YPK_1253	983.414280019784	-0.313815141505819	0.0805795456448035	-3.89447643312763	9.8411058561086e-05	0.00025627746788166
YPK_1256	11.1645426169438	0.779074821341637	0.521095522103206	1.49507103457192	0.134895904382245	0.195640500284044
YPK_1257	308.485282035925	0.112031549236298	0.107576932619286	1.04140865991018	0.297685925078794	0.385483580942627
YPK_1258	734.2976498034	0.372654516967875	0.0748822552993016	4.97653970861839	6.47310020819331e-07	2.07978792117532e-06
YPK_1259	1082.06535908627	0.165946039539881	0.0666785121580521	2.48874838638464	0.0128193655199411	0.0239163709119124
YPK_1261	793.30796325453	0.179268990594565	0.0729166227645309	2.45854763698364	0.0139500267982092	0.0257504404513401
YPK_1262	335.787327331581	-0.00253044198569597	0.110095508502761	-0.0229840619304874	0.981662986328854	0.986332890369978
YPK_1263	29.3916621574045	-0.298460915743075	0.330587264368844	-0.902820368210175	0.366621239220864	0.459622315836715
YPK_1264	143.647261130207	-0.453071457478966	0.153679796857238	-2.94815237099676	0.00319679455216711	0.00661772788873801
YPK_1265	2226.14354559518	-0.580188945668172	0.0574785038347867	-10.0940161444675	5.87168972441308e-24	4.31558440733877e-23
YPK_1266	8.53638134088018	-0.499800497016916	0.597560576351085	-0.83640139058181	0.402929130564873	0.496760246069689
YPK_1268	7023.38059849107	0.619053075699597	0.0508632302833029	12.1709351185825	4.43966887240362e-34	4.32436679246498e-33
YPK_1269	298.520504045117	-0.452121846764118	0.111721709488416	-4.04685757883966	5.1909802732625e-05	0.000139714311446026
YPK_1270	175.924955873471	-0.37379232491107	0.140622213406907	-2.65813142785243	0.00785752441875547	0.0152109240195204
YPK_1271	125.712819219879	0.248780974866256	0.164124837610466	1.51580332683535	0.129569090594452	0.189263605471886
YPK_1272	111.833624704552	0.0988797896274839	0.174633851647863	0.56621204133359	0.571249645300995	0.656291104091867
YPK_1273	904.725635174279	0.563237761213159	0.0701329213675477	8.03100384570296	9.66783227269593e-16	5.17293478804383e-15
YPK_1274	1053.51657699961	-0.0544557244341722	0.0744482333272202	-0.731457577976694	0.464499707185532	0.555948999945426
YPK_1275	1634.28093102172	-0.0915430885142814	0.0640074131419626	-1.43019509804665	0.152661031969133	0.217862276419677
YPK_1276	3717.87065452436	-0.257071274325107	0.0553998523140304	-4.64028807997385	3.47923811724093e-06	1.04195392272298e-05
YPK_1277	1295.50706227917	-0.353608495094693	0.0689105006839425	-5.13141671566887	2.87569461557374e-07	9.47468184917685e-07
YPK_1278	754.795728697062	-0.280569351728613	0.0813291861949779	-3.4497990801971	0.000561003920813301	0.00130890042687429
YPK_1279	806.957291637101	-0.0637585264265027	0.0743133590206253	-0.857968570749263	0.390909818400734	0.483874491438046
YPK_1280	1678.51131647279	-0.0894300583303979	0.0642328867760037	-1.39227836111839	0.163838121531077	0.231344961894515
YPK_1281	658.527015215358	-0.400523280916144	0.0823183372392115	-4.86554143765381	1.14143891959003e-06	3.57300654002713e-06
YPK_1282	126.286997956441	-0.434210079201896	0.163262906301452	-2.65957582796034	0.00782391160917716	0.0151531647141062
YPK_1284	1316.00740209652	-0.599281548110628	0.0672233821729269	-8.91477829200891	4.88793255325809e-19	2.98558193854257e-18
YPK_1285	707.638071471359	-0.251860257205064	0.0784791828867577	-3.20926197165544	0.00133076181475733	0.00294071980320548
YPK_1286	61.753573597426	0.183126422790636	0.230004013474753	0.796187944827919	0.425922803379034	0.518104943910296
YPK_1287	9.69048614742781	0.439144069488747	0.574650762055878	0.764192964641097	0.444752258494653	0.536940677899832
YPK_1288	80.2232376898783	0.265387520953964	0.197925591121006	1.34084490767904	0.179970812371675	0.251207954799142
YPK_1289	5468.47012863787	0.045901006390193	0.0535316445992236	0.857455561730653	0.391193163921773	0.483880127208944
YPK_1290	1998.57960237392	0.659239121574544	0.0563410547806934	11.7008658098543	1.26159663362972e-31	1.15588750930503e-30
YPK_1291	1295.64576333034	0.475542683365773	0.0644870425795737	7.37423619293718	1.65289924888422e-13	8.08912766557608e-13
YPK_1292	1951.5732161612	0.363840930709572	0.0550432605086143	6.61009045153913	3.84085273133207e-11	1.66991787766366e-10
YPK_1293	2109.36581227896	0.201962264133668	0.0551957609271715	3.65901766260907	0.000253183891938626	0.000620285078357573
YPK_1294	2505.24827794201	0.227289470526788	0.0594699843493267	3.82191912464093	0.000132417121326872	0.000337604769939478
YPK_1295	1619.88726201698	0.18006881281667	0.0580892961035504	3.09986219312553	0.00193610699903022	0.00418846220329287
YPK_1296	3527.59434857035	0.205093522125057	0.0538279724458009	3.81016621667414	0.000138873391932184	0.000352944219014474
YPK_1297	3442.18604801114	0.604812396182111	0.0525248253096331	11.5147911985761	1.11128390915209e-30	9.88820915172357e-30
YPK_1298	262.796323279038	0.63706504264236	0.121950835061469	5.22394981814804	1.75146263668481e-07	5.86696123624052e-07
YPK_1299	56.2759720936377	0.0228000191773668	0.238330414586327	0.0956655876965644	0.9237861725467	0.947152251004064
YPK_1301	1551.12395575944	-0.803716462827379	0.0629147206134185	-12.7746965255689	2.27031475671293e-37	2.38501914101806e-36
YPK_1302	1318.58929558541	0.346335350409995	0.0715206290926467	4.84245391579761	1.28245385239697e-06	3.98952504625508e-06
YPK_1303	1499.36869214195	0.248529062644105	0.0649942890145322	3.82386001004697	0.000131378527192239	0.000335169758183379
YPK_1304	35.5028772815524	0.25730878619925	0.295660462356772	0.870284731844722	0.384144820698883	0.477267233889974
YPK_1310	123.724966977814	0.150174035253073	0.16112850404494	0.932014084926829	0.351329246418704	0.44405803649709
YPK_1312	28.7186523724223	0.109172435663792	0.332101643111246	0.32873199494295	0.742358268682432	0.806902419345233
YPK_1313	192.811928255446	-0.370010830909806	0.133997510158177	-2.76132616548641	0.00575671532312709	0.0114026152969936
YPK_1315	202.594817051133	0.739356704825298	0.1458572928476	5.06904173518304	3.99823559489386e-07	1.30765439627621e-06
YPK_1316	8.49997039848989	0.681437220207778	0.601864836055653	1.132209724485	0.257546272715396	0.340987526363208
YPK_1317	11.1686591802706	1.00890497759104	0.538029099175029	1.87518663793095	0.0607670517664042	0.0972321286836444
YPK_1318	34.7421436820029	0.589865329174288	0.297859388624956	1.98034828412613	0.0476644067816783	0.0782320099856339
YPK_1320	26.1513241401129	0.28973028315212	0.343393366762295	0.843727081521288	0.398821930669699	0.492453048546924
YPK_1321	31.5612283671957	-0.0969995658384784	0.309961317814099	-0.312940874437288	0.754325582762299	0.816152214512027
YPK_1322	350.884951917017	-0.55056882264643	0.109108190822881	-5.04608149483648	4.5096311694757e-07	1.46773316164688e-06
YPK_1323	162.446939585644	1.0344439117922	0.152870678039675	6.76679089186567	1.31670162349729e-11	5.81289726633074e-11
YPK_1324	156.654624560969	-0.148175380409176	0.144591176650045	-1.02478853718582	0.305462976239455	0.393648979977178
YPK_1325	1175.54608252446	0.113620327971929	0.0779583256376709	1.45744956734967	0.144992323075296	0.208333846637497
YPK_1326	234.540093462651	-0.536813066562983	0.124093628812073	-4.32587129332747	1.51930118705094e-05	4.29968664572315e-05
YPK_1327	252.16761884352	0.248342759152159	0.115692593949709	2.14657438885079	0.0318271806717985	0.0543962845127459
YPK_1328	69.9502342656381	0.0697133873495591	0.215312463920797	0.323777760377139	0.746106294638433	0.809441622163837
YPK_1329	119.928246036199	0.264079190742235	0.165486597606804	1.59577388478121	0.110539285888202	0.165396776386784
YPK_1330	180.471408691769	0.168758543796891	0.136590520255858	1.2355069991737	0.216641873196772	0.294008737618751
YPK_1331	215.713556542481	0.170983554155467	0.1282620057423	1.33308030827929	0.182505450768707	0.254391932592852
YPK_1332	132.107637342912	0.237858292266288	0.154778076446397	1.5367699206978	0.124349661781815	0.182856428263255
YPK_1333	101.491433836681	0.451549516712777	0.18493397578102	2.44167960379252	0.0146191145133295	0.0268128457687345
YPK_1334	83.0165217200786	2.23825569642825	0.222086094320136	10.0783243691153	6.88908969609187e-24	5.03568614761688e-23
YPK_1335	27.1841513221128	0.924423895972005	0.348982058192111	2.64891525014481	0.0080750578699646	0.0156019293366239
YPK_1336	21.8408608421445	0.511866153068847	0.379786374793125	1.34777387247678	0.177731123821452	0.248175996806176
YPK_1337	25.6828258974147	-0.0372249772057792	0.347364200554588	-0.10716411520343	0.914658783365594	0.94188496218787
YPK_1338	50.1602434037474	2.40722609961303	0.28770279263257	8.36705851057669	5.90743679034827e-17	3.32957076399826e-16
YPK_1339	6.07511141556461	4.29231990171249	1.18096334580933	3.63459197691771	0.000278420918314782	0.000679624784183224
YPK_1340	1016.94856856607	2.66512487130453	0.0816807937668311	32.6285378532497	1.61554068378754e-233	1.29663295280788e-231
YPK_1341	624.073822918185	-0.238119787844433	0.0810772515523564	-2.9369494313786	0.00331458147841861	0.00682473856998147
YPK_1342	135.739464703197	-0.335148122516378	0.168782392279608	-1.98568178818775	0.0470686684500716	0.0773803240793167
YPK_1343	1201.9745853335	-0.0748719179971568	0.0657807057740462	-1.13820484465975	0.255034956198582	0.3381087807152
YPK_1344	1219.7496991104	-0.0265406354511044	0.0648287561766707	-0.409396030656151	0.682249052137866	0.755273226546001
YPK_1345	203.055377724908	0.156011525611088	0.129014145138577	1.20925907344123	0.226563328912733	0.305305117168166
YPK_1346	216.180399692017	-0.368478798663047	0.127300974629064	-2.89454813473925	0.00379704688538648	0.00773087222275796
YPK_1347	81.427522550449	-0.326072666413023	0.19658797514279	-1.65866028263521	0.0971842669747874	0.148125598655739
YPK_1348	17.8046783594408	-0.35716019052638	0.41572612681219	-0.859123753575708	0.390272243489352	0.483283267426751
YPK_1349	862.855096265708	0.281799045952855	0.0711859816094543	3.95863117402638	7.53805374771591e-05	0.000198492189564199
YPK_1350	118.648054818334	-0.0374391787953966	0.169477159364961	-0.220909879158247	0.825162604991503	0.875794111037001
YPK_1351	393.811240932286	0.2119945428524	0.0984438389061161	2.15345668360794	0.0312828048760639	0.0535799812068478
YPK_1352	722.931493766024	0.940792510210683	0.0861646526554935	10.9185435235513	9.39909235674475e-28	7.74508370176934e-27
YPK_1353	238.483658892052	0.436746461829151	0.118463578292578	3.68675729809956	0.000227129785606051	0.000559185171556494
YPK_1354	668.338675733135	-0.342208667673498	0.0818945815172403	-4.17864846896442	2.93246535867613e-05	8.11025739790994e-05
YPK_1355	211.690701885661	-0.805695782780486	0.133839393274104	-6.019870256961	1.74556929943977e-09	6.84079062368338e-09
YPK_1356	419.009463294685	-0.593910241695352	0.0959281206650863	-6.19120063624378	5.97076494283415e-10	2.40194052282004e-09
YPK_1357	136.254573752707	0.276106146731302	0.156223137010025	1.76738319314113	0.0771640756940212	0.120443187771337
YPK_1358	160.160636055685	0.786459955370331	0.145519593914451	5.4044952587806	6.49911425384498e-08	2.26790830440695e-07
YPK_1359	36.3617035428588	0.135631810371245	0.289551078890381	0.468421015355957	0.639483542402452	0.718434338090997
YPK_1360	774.846923156959	-0.662912352776384	0.0781981638912875	-8.47733910604316	2.30402662814756e-17	1.32845673257991e-16
YPK_1361	865.427436110296	-0.591099812718669	0.0736582634090996	-8.02489476890988	1.01613009669099e-15	5.42973379230483e-15
YPK_1362	2829.98666461879	0.0154316103052954	0.053823115994268	0.286709716080704	0.774334597437041	0.832191949521919
YPK_1363	3057.78851182683	-0.0141057960723854	0.0513828552323063	-0.27452339907177	0.783682424217157	0.839764370729893
YPK_1364	552.665745538256	-0.473469868699105	0.090927075129617	-5.20713844610278	1.91775011610907e-07	6.40260500494652e-07
YPK_1366	194.517946439287	-0.932792448464118	0.137457088055605	-6.78606292086427	1.15234909593065e-11	5.1211261594349e-11
YPK_1367	136.744360517107	-0.995719014011652	0.159738204390809	-6.23344313784551	4.56293029544348e-10	1.85147009864658e-09
YPK_1368	560.458958070174	-0.770014844177982	0.088950007193147	-8.65671480504733	4.85555562946193e-18	2.85290552577316e-17
YPK_1370	18.9050249891463	-0.26491466080698	0.42029348917808	-0.630308742885937	0.528492603919778	0.616145829712998
YPK_1371	294.446413891274	-0.287168773396042	0.11082864561727	-2.59110604299664	0.00956680071386238	0.018290410321453
YPK_1372	679.870244909366	-0.111356667965857	0.0797182866540365	-1.3968773369293	0.162450460774628	0.22987083888878
YPK_1373	352.206066932964	-0.277244721834352	0.101413330280534	-2.73380946141326	0.00626062615034605	0.0123095995792938
YPK_1374	182.919863358193	-0.0743762934697168	0.136429277707439	-0.545163726727416	0.585640916648454	0.668233437165268
YPK_1375	1134.18789747708	-0.697546043012142	0.0760047260341442	-9.17766669797319	4.40533147327793e-20	2.81058747253805e-19
YPK_1376	1050.48807906282	-0.604035462342899	0.070589874388293	-8.55697035272066	1.15872317477193e-17	6.75865712261592e-17
YPK_1377	432.187878449806	-0.191590373510106	0.0973670414908268	-1.96771279661564	0.0491010926123453	0.0804255855727926
YPK_1378	855.691681733609	-1.87964791755258	0.0787648888277139	-23.8640331438037	7.24108224101746e-126	2.30622722485739e-124
YPK_1379	128.743257424917	-2.19343776058149	0.187280494537393	-11.7120459661299	1.10578611161659e-31	1.0177797398893e-30
YPK_1380	7.48899621021848	3.54902214059913	0.898274934601219	3.95093083853518	7.78478205904595e-05	0.00020472038271921
YPK_1381	21.7062157130157	0.731289979213439	0.403390458095575	1.81285889276086	0.0698535878231881	0.110406635657524
YPK_1382	139.020655626494	0.14030309087738	0.159764201681936	0.878188539111536	0.379841410567106	0.472798877359118
YPK_1383	13.8145685702744	-1.33348186248763	0.511391806851886	-2.60755421698386	0.00911916278087596	0.01748456772081
YPK_1384	122.395737905405	-2.7527053846884	0.209122572028977	-13.1631193992152	1.43055396919169e-39	1.58585996639952e-38
YPK_1385	196.24735614559	-4.12778343614744	0.226725184923931	-18.2061090281274	4.61610302473524e-74	9.59814582293395e-73
YPK_1386	31.5070975215983	-2.52534126351542	0.386375120245943	-6.53598311896465	6.31930434556287e-11	2.7180459098332e-10
YPK_1387	510.755429016096	-2.87482637148748	0.110821686552539	-25.9410090291719	2.2968119738245e-148	8.69538344429972e-147
YPK_1388	89.7139817249871	-2.55593272709564	0.230724206637429	-11.0778698271229	1.60649196215976e-28	1.34589817205576e-27
YPK_1389	167.241848626625	-1.49690896403552	0.152873399893398	-9.79182097787681	1.22077194211402e-22	8.54966457888931e-22
YPK_1390	251.093552317489	-0.801555107460078	0.123794681500896	-6.47487515410165	9.48903665215709e-11	4.05101107288366e-10
YPK_1391	1429.71393033253	-2.23616469118574	0.0722891090670702	-30.9336319128101	4.21816490894509e-210	2.68690409199947e-208
YPK_1392	179.018513740479	0.0928415474781993	0.133853206877701	0.693607195851695	0.487928579805933	0.578295114442756
YPK_1393	487.853781216338	0.526552166001916	0.0914667717508897	5.75675904946098	8.57441604682458e-09	3.20382975753324e-08
YPK_1394	30.3923284766863	0.708861479576122	0.322337933703038	2.19912522064244	0.0278690196628666	0.0482269840047795
YPK_1395	18.0675542958165	0.331687604519806	0.418882638308821	0.791838988263985	0.428454565648792	0.520238478653132
YPK_1396	31.9903199697024	0.141823025394611	0.312660828388257	0.453600235519421	0.650116583958311	0.726920549296378
YPK_1397	146.285419890407	-0.549294394640013	0.17133971035309	-3.20587908960537	0.00134650554214088	0.00297060293601504
YPK_1398	149.144505726411	0.246589275866889	0.149311099257828	1.65151336432855	0.0986337941398129	0.149987652854517
YPK_1399	325.063996368958	-1.62485671715805	0.113411939591496	-14.3270340231434	1.48321037548087e-46	1.95151581534581e-45
YPK_1400	1874.18027909855	-2.89878001029723	0.0750310172336447	-38.6344223652267	0	0
YPK_1401	1630.38075550713	-2.82614731448192	0.0727552762447854	-38.8445685364913	0	0
YPK_1403	6.65666142779952	-0.975595028419096	0.709103231789831	-1.37581523349798	0.168878843950221	0.237376812879942
YPK_1404	963.161825945231	-2.45855447204668	0.0794729737171471	-30.9357301866788	3.95279552618811e-210	2.55847878170853e-208
YPK_1405	191.437945219401	-2.36915074126478	0.167924829802457	-14.1084004316205	3.37138526272707e-45	4.28144590484928e-44
YPK_1406	419.916964061642	-0.338398162792317	0.0979717920701623	-3.45403667363738	0.000552262269559786	0.00129075625378184
YPK_1407	1681.74144854074	-3.71580743398322	0.0806828701728367	-46.0544775616351	0	0
YPK_1408	292.41567835975	0.199350434535663	0.109903159842465	1.81387354850772	0.0696971959462946	0.110202855528952
YPK_1409	226.649958920724	0.97598394853497	0.123077384791687	7.92983983358809	2.19428702651307e-15	1.14806699314171e-14
YPK_1410	268.497311950745	1.14725087645629	0.129852016278269	8.83506401623955	1.00040953861302e-18	6.02799321089199e-18
YPK_1411	641.182717615378	1.12755518880619	0.210518583777499	5.35608386002601	8.50450489255476e-08	2.92697925676006e-07
YPK_1412	250.130131854214	0.859990563859175	0.141898367753067	6.06060927603999	1.35606884094351e-09	5.36148202828208e-09
YPK_1413	309.870033390629	1.13440026890808	0.110443539878336	10.2713139234557	9.49031917297152e-25	7.09211375067686e-24
YPK_1414	73.6408073463974	-0.143023439043226	0.205263855200793	-0.6967784898287	0.485941429539073	0.57643599075977
YPK_1415	216.376988781069	-0.162229621619108	0.126439768472298	-1.28305851536458	0.199471576259828	0.274042942667131
YPK_1416	130.451726273908	-0.110770481747126	0.160709118307018	-0.689260714725039	0.490659215291192	0.580830510608718
YPK_1418	46.3697096275136	0.311327432987461	0.262469627459545	1.18614651150616	0.235564445226958	0.315843674806476
YPK_1420	14.8624119268715	-0.887595580600696	0.464157125026958	-1.91227395367279	0.0558410648155669	0.0901408660920636
YPK_1421	23.2134476442808	-0.0135311245368011	0.364445451861441	-0.0371279829880975	0.970382960207638	0.978920769058133
YPK_1422	77.4574698033709	0.474493046366022	0.211776446326354	2.24053739023845	0.0250560562034416	0.0437363869266686
YPK_1423	45.8077291558266	0.139034604030533	0.265283334445417	0.524098524022209	0.600210015096953	0.681177259780564
YPK_1424	153.616493980249	0.474290816922925	0.152316081739441	3.11385909817631	0.00184657650723059	0.00400557379649532
YPK_1425	211.461108214024	0.357012509812624	0.125637832425404	2.84160035970532	0.00448877212509564	0.00903835551330095
YPK_1426	1966.514149196	-0.11879172814568	0.0618126073762644	-1.92180419477492	0.0546304003169731	0.0884712657272046
YPK_1427	3261.99412094891	-0.234182904261133	0.049576941700671	-4.72362546433484	2.31676917947422e-06	7.08627646130337e-06
YPK_1428	962.329674433213	-0.410712117075437	0.0712369083939246	-5.76543994307401	8.14451015532815e-09	3.04887306467648e-08
YPK_1429	2674.7162338649	0.501328857963656	0.179474138299709	2.79332088017312	0.00521699127268642	0.0104158139190501
YPK_1430	1229.38896964158	1.93977256386906	0.0693061534144228	27.9884608841297	2.24523116248669e-172	9.68829317748288e-171
YPK_1431	1621.57123307695	-0.721123840469404	0.0618638843444246	-11.656620791132	2.12301913813406e-31	1.93189927467846e-30
YPK_1432	937.324660642783	-0.503005389546029	0.0710722292792105	-7.07738303198495	1.46902090558027e-12	6.85486150476005e-12
YPK_1433	20.506298654184	-0.420159784269008	0.390945306527365	-1.07472778737554	0.282496619174066	0.369270010666296
YPK_1434	89.7056380942199	-0.19854965868623	0.190233273509472	-1.0437167747962	0.296616446434337	0.384346722486598
YPK_1435	31.9667947274727	-0.23057872214253	0.325079309630028	-0.709299901014773	0.4781383898444	0.568524254354245
YPK_1437	2606.16977089326	0.341129936492798	0.0578948957882652	5.89222818088124	3.81022533669651e-09	1.45623183582506e-08
YPK_1438	1054.99245132475	-0.521549245059563	0.0814209227905557	-6.40559241021104	1.49786627108099e-10	6.2875913659498e-10
YPK_1439	106.261229395541	0.20476916224587	0.173946957940996	1.17719312064847	0.239118433824509	0.319860758312585
YPK_1440	105.273205491937	1.18349651530797	0.184012434362933	6.43161164301391	1.26257993748719e-10	5.31661415439252e-10
YPK_1441	447.559502200004	-1.13746513473361	0.0988372431939442	-11.508466828659	1.1958547679403e-30	1.06171796100541e-29
YPK_1442	146.852818002496	-0.584150017647931	0.155553909639146	-3.75528984776431	0.000173140988528563	0.000434802745284809
YPK_1443	39.2128977862804	-0.0592279349135338	0.303327208265538	-0.195260871097606	0.845188727771722	0.891283286771461
YPK_1444	445.806333607587	-0.532139026124595	0.0962358785411412	-5.52952842735367	3.2109276736492e-08	1.1546104618597e-07
YPK_1445	183.770259403194	0.956616320442457	0.136843488927388	6.99058704174121	2.73738401255715e-12	1.2573938642318e-11
YPK_1446	1089.27485302928	-0.432718295145169	0.0682444938827757	-6.34070634164939	2.28714122577184e-10	9.44269314714239e-10
YPK_1447	94.4184548045053	-0.0512395258444728	0.182869091120635	-0.280197848255675	0.779325717422222	0.83665973890192
YPK_1448	102.878096900235	0.400217125156284	0.17524558751158	2.2837500837494	0.0223862227800345	0.0395927333698891
YPK_1449	95.9275979548361	0.91280657153941	0.208684707167868	4.3740942205465	1.21937708482157e-05	3.47539789871376e-05
YPK_1450	51.7235626692015	1.14042624861431	0.259124893486898	4.40106789150296	1.07719410778836e-05	3.08329526002476e-05
YPK_1451	133.681512092614	0.859714034351799	0.164503578838114	5.22611143431616	1.7311205278543e-07	5.80366472705037e-07
YPK_1452	23.5112217652747	0.83618054146799	0.36554122198068	2.28751366791728	0.0221658585820598	0.0392548943026504
YPK_1453	16.2587626507335	0.642095112263301	0.440135347211719	1.45885831785838	0.144604107532995	0.207916977259015
YPK_1454	10.0268105671262	0.00253304377507507	0.542105936200592	0.00467259922078732	0.996271818789263	0.997017159302073
YPK_1456	31.2379897933089	0.546516493611513	0.354949587423241	1.53970172941728	0.123633075091115	0.182002762414029
YPK_1457	60.9745238587049	1.08293058722481	0.239761466217329	4.51669988639124	6.28108260167167e-06	1.83583280994235e-05
YPK_1459	27.8566376819943	0.829221880331753	0.336937406658166	2.46105616041921	0.0138528679871113	0.0255840420379376
YPK_1460	24.4067746653274	1.21974693167174	0.369816901335739	3.29824550275054	0.000972910298706976	0.00218360683932388
YPK_1461	151.556338708387	1.18612919716976	0.149270313114226	7.94618281708904	1.92346501444829e-15	1.01164680248768e-14
YPK_1462	233.143480224896	1.61640051034086	0.130361332048784	12.3993862669029	2.6333275148091e-35	2.62221918534217e-34
YPK_1463	907.356427367544	1.83225194518331	0.0867704040133742	21.1160932810789	5.65855970316495e-99	1.47453247329876e-97
YPK_1464	469.237992922064	0.52947418489131	0.089798138919224	5.89627125087288	3.71807586861783e-09	1.42781229289602e-08
YPK_1465	14.8111156917505	1.15251395557261	0.475349299715351	2.42456222458465	0.0153268564813811	0.0280212642641377
YPK_1466	100.668342896855	0.180164268464023	0.183818773006642	0.980118980869887	0.327027390863689	0.417417595272259
YPK_1467	102.480250996015	0.322653689024863	0.180568941627826	1.78687257130791	0.0739580865896243	0.116161957528048
YPK_1468	41.6609290617367	0.129769386870867	0.270696939915498	0.479389929237384	0.631661256529019	0.710641049187259
YPK_1469	39.5759544088851	-0.0610086414409839	0.30186663220886	-0.202104621483213	0.839834934998129	0.886909893196708
YPK_1470	25.4581459587755	0.114555364336707	0.344404125955203	0.332619024290106	0.739421881012386	0.80458243180659
YPK_1471	29.9031608494656	0.0910031012058327	0.327169009939519	0.278153182120323	0.780894772410385	0.837671938434343
YPK_1472	17.0548354114187	0.981714053716827	0.432517496325186	2.26976726272995	0.0232217078566625	0.0409081271416974
YPK_1473	37.6509958199924	1.14710666345473	0.297861035029295	3.85114710738149	0.00011756584856001	0.000302043374053341
YPK_1474	50.8362475036633	0.964551487933407	0.254206594483978	3.79436060614942	0.00014802441282484	0.000374307726927028
YPK_1475	40.7930630327351	0.628393420281141	0.279142207025619	2.25115874441542	0.0243754848416729	0.0426969972368544
YPK_1477	18.0792990567944	0.888535182008044	0.416157358360026	2.13509424778537	0.0327533124117074	0.0557417483919345
YPK_1479	11.5363148847177	-0.0770879735704668	0.517119906835703	-0.149071757925882	0.881497010765821	0.916674657736004
YPK_1480	36.5732260474646	0.380207609470574	0.291127836479961	1.30598164046311	0.191558801139636	0.26490747051605
YPK_1481	21.3259746329805	1.08701325263247	0.401984866329715	2.70411486521207	0.00684866101324312	0.0133870806849219
YPK_1483	14.6663250578604	0.944401521132644	0.471255759883962	2.00401056395615	0.0450689288160186	0.0744286466414332
YPK_1484	20.3285002600655	0.907509438708044	0.404624375979068	2.2428442095515	0.0249068624749559	0.0434948821201036
YPK_1485	66.9610546695111	0.487062769159291	0.217642572324069	2.23790209772956	0.0252274402186843	0.0439972697077705
YPK_1486	136.988435355014	0.477007152864905	0.157678483375463	3.02518861580535	0.002484781167708	0.00525860596316212
YPK_1487	9.8860974467618	-0.0533522282287589	0.550051977994634	-0.0969948847802877	0.922730456650655	0.946553507806513
YPK_1488	28.2918556423287	0.422016791311635	0.325071079083888	1.29822927496644	0.19420856121839	0.267820947137251
YPK_1489	23.4879571689015	0.230896645748458	0.362853513761005	0.636335702954054	0.524557638984415	0.612289064934397
YPK_1490	30.2308076852462	0.41681975258637	0.31659368051303	1.31657635083217	0.187980670255162	0.260755765549244
YPK_1491	18.9285887799788	1.13641026654227	0.41197594271219	2.75843841526487	0.00580782474319729	0.0114925052733978
YPK_1492	55.9050222997246	1.29579927600051	0.246363491461778	5.25970495186599	1.4428672896237e-07	4.88626703228684e-07
YPK_1493	76.1188443971378	0.0577928940893262	0.203973784323476	0.283334911302495	0.776920117909125	0.834300356748547
YPK_1494	29.1618728818503	0.388280780956131	0.32428791912629	1.19733347453169	0.231176601983144	0.310687107755645
YPK_1495	62.3569920672959	-0.460380730949765	0.234955791782241	-1.95943554937539	0.0500618008557754	0.0818321820098683
YPK_1496	219.578288423694	-0.719484393003177	0.136778453709486	-5.2602173331433	1.43885234830871e-07	4.87678587311052e-07
YPK_1497	118.939882311543	-0.403274998540189	0.166729565645714	-2.41873717464791	0.0155744887212961	0.0283963758466884
YPK_1498	58.7020950806249	-0.639161736488737	0.236520850643286	-2.70234837541956	0.00688515795827496	0.013445323059152
YPK_1499	18.8495152709617	-0.546689641014137	0.410395488675213	-1.33210441171976	0.182825880843086	0.254750090216425
YPK_1500	60.7683993000522	-0.122924206111627	0.228837098416637	-0.537169047161326	0.591150849856696	0.672798740917447
YPK_1501	304.749683650563	-0.325772852920609	0.106609644332679	-3.05575405452085	0.00224495322318532	0.00479457013552033
YPK_1502	56.8822663073126	0.117603918952116	0.231768952756267	0.507418778717058	0.611861012296292	0.691862865337334
YPK_1503	82.0989200747119	-0.285482037238134	0.196510677422785	-1.45275585521458	0.146291552699731	0.210023735921108
YPK_1504	601.087618127387	-0.0665648703183849	0.0807060634736389	-0.824781527600179	0.409495635886473	0.5021195237656
YPK_1505	466.160457921613	-0.0363977512229163	0.0886714701964151	-0.410478715896918	0.681454813593319	0.754678176552422
YPK_1506	8875.71457225175	-0.397971573169347	0.0437177692571065	-9.10319945258081	8.77091512208123e-20	5.49963787264249e-19
YPK_1507	352.128840916637	-0.182381959369513	0.104527134418008	-1.74482884645207	0.0810146659294032	0.12586599085354
YPK_1508	1438.65891544978	-0.644241481410606	0.0668704397059609	-9.63417444603968	5.73511295957413e-22	3.90747169894244e-21
YPK_1509	3122.53036521599	-0.279454665734696	0.0667182108402372	-4.18858153141838	2.80703464116853e-05	7.77407178399538e-05
YPK_1510	466.727818083914	0.0575819324737529	0.0934117235501785	0.616431538626105	0.537609743275828	0.625160214362763
YPK_1511	1168.96456449604	0.686413974911427	0.064950912603992	10.5681960020565	4.18466670302474e-26	3.26713375082457e-25
YPK_1512	174.79163612474	0.156160209466832	0.137297629630297	1.13738459933596	0.255377542537981	0.33845114868062
YPK_1513	1249.47292677676	0.638231410312068	0.0746690051400299	8.54747440541314	1.25811178850837e-17	7.32772511942538e-17
YPK_1514	1597.21774245264	0.661442228038486	0.0624336314271654	10.5943257330806	3.16614381633998e-26	2.49132061470046e-25
YPK_1515	867.220193196751	0.620706284244635	0.0730468654511818	8.49737056355226	1.93933562188331e-17	1.11979192095219e-16
YPK_1516	500.03681372459	0.568469560018326	0.0962783715825298	5.90443679794723	3.53853491357077e-09	1.36277740961224e-08
YPK_1517	344.370699003094	0.403422924677598	0.108918740332785	3.70388900427052	0.00021231918776627	0.000525505482756294
YPK_1518	410.122350223244	0.4146874587544	0.0940597338972431	4.408767084196	1.03960756781115e-05	2.97996083544724e-05
YPK_1519	636.764131728033	0.534143324788099	0.0835215536311026	6.39527525011447	1.60258403351039e-10	6.7131208000806e-10
YPK_1520	1612.3735022421	0.242684207437852	0.0677274260727759	3.58324864106126	0.000339347306601214	0.000818389868624203
YPK_1521	38.7227864569073	0.20781247523365	0.287013962096592	0.724050055668417	0.469035005106079	0.559523625294499
YPK_1522	30.8163785929026	1.2315695401948	0.32927621957447	3.7402322639223	0.000183850288010091	0.00045939676574377
YPK_1523	217.344159121433	0.266696559586506	0.127288721085157	2.09520967225435	0.0361523578418249	0.0609065541642499
YPK_1524	69.6625742505284	-0.139830740096925	0.214741474631297	-0.651158516709495	0.514944165720142	0.603110031528918
YPK_1526	155.570626084846	-0.0799826588206703	0.148772233871508	-0.537618188147594	0.590840670862872	0.672750006233551
YPK_1527	1481.90450367272	0.458902006168699	0.0646306849604207	7.10037355243452	1.24420127010267e-12	5.84658044136065e-12
YPK_1528	1373.45877523585	0.888061106640812	0.0686603471493415	12.9341190878224	2.8891559225011e-38	3.10835997774716e-37
YPK_1529	842.307609239935	0.814394530120916	0.071475280250403	11.3940725698144	4.47570375399293e-30	3.91307171345831e-29
YPK_1530	908.313534821658	0.510741198808993	0.0725062087109363	7.04410295186151	1.86660099181773e-12	8.6597338499012e-12
YPK_1531	3160.79341269852	0.191435682757107	0.0532133059733451	3.59751530666031	0.000321271594824376	0.000777601272635838
YPK_1532	1477.21142520979	0.027551819339844	0.0615949300577637	0.447306609716188	0.654653695261889	0.731267726699484
YPK_1533	761.556494862898	-0.268491350766067	0.0741094259111187	-3.62290420503427	0.000291313730811216	0.00070817504015489
YPK_1534	228.662462299735	0.175611530336072	0.121821210729628	1.44155134630723	0.149428982335636	0.213858240411166
YPK_1535	1060.03045114497	-0.0859463967591361	0.0668653636630415	-1.28536497897852	0.198664773188483	0.273179915456633
YPK_1536	260.834444858976	-0.130475865332246	0.114325586615949	-1.14126565359818	0.253759390474954	0.336640143463137
YPK_1538	1196.36645687696	-0.712279246783886	0.0714722311876015	-9.96581798201155	2.15095880439611e-23	1.54691714731928e-22
YPK_1539	334.942708356517	-0.769061271473211	0.110173924663235	-6.98042911536439	2.94279812784796e-12	1.34965130137759e-11
YPK_1540	188.502555303374	-0.97578174799664	0.150260114692054	-6.49395050706854	8.3614227193279e-11	3.58487065947253e-10
YPK_1541	137.110701139096	-0.833511394006945	0.157674818492976	-5.28626829555587	1.24836762299129e-07	4.2527158497997e-07
YPK_1542	690.553270104299	-0.774938474718062	0.0806646064643894	-9.60692066427139	7.47510731914258e-22	5.05861815711959e-21
YPK_1543	25.0519856337062	0.848369806972978	0.36671593618069	2.31342497904145	0.0206992850423445	0.0368201377991704
YPK_1544	436.994720517624	0.431983850067734	0.0926810266525127	4.66097394116449	3.14716572455596e-06	9.48878741746287e-06
YPK_1545	422.881548224437	0.168329555092575	0.0939800573681913	1.7911199440228	0.0732740493346483	0.115268036056426
YPK_1546	2369.12968262299	-0.0987549795078382	0.0632792065181806	-1.56062291140558	0.118612749644126	0.175707997165698
YPK_1547	826.254467228225	-0.168569100079115	0.0731358937258701	-2.30487509609099	0.0211735697385381	0.0376137828068851
YPK_1548	570.99974550332	-0.41106688583959	0.0884990113903122	-4.64487545546287	3.40281673234833e-06	1.02059069857353e-05
YPK_1549	263.489362247069	-0.564199692266719	0.119767122815856	-4.71080609604513	2.46738909335246e-06	7.52993506153843e-06
YPK_1550	2382.34452942396	0.552412858212982	0.0644215722755784	8.57496702889999	9.91151861332466e-18	5.78965417689546e-17
YPK_1551	2231.10631800414	0.584363864550198	0.0639347145675653	9.14000896856512	6.24471511070209e-20	3.95268797149014e-19
YPK_1552	122.268114706858	0.7042463104439	0.164350389734994	4.28502975611714	1.82714731405403e-05	5.13469339726808e-05
YPK_1553	327.155267268143	-0.240085193982422	0.112434519277956	-2.13533348587451	0.0327337795400519	0.0557321414061215
YPK_1554	553.435557177476	0.143634170885871	0.0919930176029815	1.56135948823593	0.11843895481413	0.175515334442061
YPK_1555	135.905462966931	-0.143599467637921	0.159929834363953	-0.897890429318718	0.369243967558764	0.461900262410635
YPK_1557	459.592542502439	0.476048262671817	0.0908083793987613	5.24233849148849	1.58554159129901e-07	5.35136955919505e-07
YPK_1558	1330.78771579049	0.61271627943933	0.0638910009872912	9.5900247291666	8.80639032995484e-22	5.93950325951408e-21
YPK_1559	538.622090256063	1.6019976155335	0.0905939966860106	17.6832646106326	5.64319288624771e-70	1.11557305677399e-68
YPK_1560	2521.45907726066	-0.122994534836186	0.0576921704207689	-2.13191034310453	0.0330142177713561	0.0561143820061211
YPK_1561	3681.93034659045	-0.157357059226667	0.0517730112946795	-3.03936462824286	0.00237077722232806	0.00504717718472281
YPK_1562	9491.86781460352	-0.183682011248485	0.0500152077570683	-3.67252320815415	0.000240167331962618	0.000590558519096805
YPK_1563	2526.01377752853	-0.231908811013576	0.0572468408240445	-4.05103247053191	5.0992129937742e-05	0.000137521113871074
YPK_1564	5176.77041903696	-0.165083036516314	0.0534367734208095	-3.08931520277808	0.00200618469835143	0.00432374822474988
YPK_1565	8698.25701190414	-0.0573944325184043	0.0518563257212301	-1.10679713072897	0.268381649057894	0.352772865270006
YPK_1566	2487.41642025851	-0.0389594923619525	0.0668534146784994	-0.582759946508494	0.560054911818626	0.646204819185781
YPK_1567	1083.75002518355	-0.00746581735970487	0.0737312234192569	-0.101257201677668	0.919346289629503	0.944047251863664
YPK_1568	1184.29161136771	-0.112876977163813	0.0681160142861014	-1.65712833240222	0.0974935320988421	0.148422437144406
YPK_1569	97.5620926060184	-0.242999320353852	0.178601353504141	-1.36056819047689	0.173650189718402	0.24314661944869
YPK_1570	4770.31988202805	-0.109711676125304	0.0553963298311709	-1.98048636903687	0.0476489035104736	0.0782320099856339
YPK_1571	4458.93227496671	-0.153102054915405	0.0553070141404121	-2.76822130601217	0.00563631682309309	0.0112083941581133
YPK_1572	3857.76730230655	-0.151036310008485	0.0499283219812349	-3.02506281034741	0.00248581497934676	0.00525860596316212
YPK_1573	146.966522654588	0.12477631167709	0.153608903589093	0.81229869338088	0.416620260127615	0.508948890073704
YPK_1574	98.5881543703752	0.274487780707289	0.178423425823904	1.53840662704344	0.123949222909973	0.182401258356333
YPK_1575	43.1096124740433	-0.148052368272706	0.265928687530922	-0.556737107407754	0.57770705985975	0.661527132800451
YPK_1576	52.5899713622028	-0.0434848648738421	0.24050263975909	-0.180808264380801	0.856518075991477	0.899086329833585
YPK_1577	186.750776477976	0.267319566393051	0.137490387823646	1.94427821918673	0.0518619097342219	0.0844993275531598
YPK_1578	221.964996465727	-0.243603038368219	0.127517852888679	-1.91034457411136	0.0560888621636266	0.0904680883692257
YPK_1579	85.2463863331086	-0.482985633536763	0.197561603613868	-2.44473432439206	0.0144958880466001	0.0266111613591063
YPK_1582	18.288464793357	0.0146163215009255	0.429095589513199	0.0340630895729025	0.972826841647213	0.980368704317457
YPK_1585	46.4978285835319	-0.015454953408419	0.257306126369314	-0.0600644595078017	0.952104296038002	0.966311213960674
YPK_1586	12.2646853540562	-0.257164129459751	0.506400741588807	-0.507827316075627	0.611574451296792	0.691862865337334
YPK_1588	289.729070247543	0.0749052392218315	0.114744574159052	0.652799836251975	0.513885329206199	0.602284411829578
YPK_1589	342.03800074848	-0.428326702185404	0.104668433626892	-4.09222424892921	4.27255169419563e-05	0.000116242372534285
YPK_1590	177.992444485344	-0.349293054938922	0.136258796364132	-2.56345325409661	0.0103636655557272	0.0196640141253586
YPK_1591	215.766157452893	-0.386266713379004	0.135345086664169	-2.85393968040705	0.00431807292293692	0.0087208991644418
YPK_1592	244.416685094194	-0.193155494765666	0.119892455367287	-1.6110729751421	0.107163817848006	0.161127164115417
YPK_1593	394.112395751982	-0.0337813973403019	0.0949907701806384	-0.355628207625455	0.722119016255589	0.788748941816461
YPK_1594	346.754229554318	-0.18642868398987	0.100602803139697	-1.85311619727927	0.0638657057288308	0.101663259456485
YPK_1595	42.8579872685547	0.326674873851148	0.267501229376641	1.22120886925417	0.222006946978673	0.299973995965853
YPK_1596	386.860168432238	1.52894897679016	0.107443018056451	14.2303241704066	5.94057568471725e-46	7.64087507140075e-45
YPK_1597	38.066352161845	0.131587251456382	0.281538130069724	0.46738696255386	0.640223048598444	0.718917438183457
YPK_1598	255.700190915366	-0.028534212013399	0.116095360104138	-0.245782535906722	0.805850576776254	0.859388350944222
YPK_1599	206.988281285398	-0.57703541173124	0.137537215267435	-4.19548564080799	2.72287537473126e-05	7.55663822876663e-05
YPK_1600	417.732886275015	-0.501290476239654	0.0989865963928847	-5.06422580942169	4.10063363175133e-07	1.34005234236304e-06
YPK_1601	366.849410589821	-1.06322066897431	0.107206609213009	-9.91749181117919	3.49426505876865e-23	2.49510421367235e-22
YPK_1602	271.075087950588	-0.708108705037889	0.118152601174219	-5.99317067927911	2.05788665450314e-09	8.01776615972922e-09
YPK_1603	65.5961026155426	-0.695053186104642	0.244292394180555	-2.84516916065316	0.00443878432841098	0.00894218951300866
YPK_1604	62.7414764554619	-0.165719761393738	0.222134401998207	-0.746033752102367	0.455647026339032	0.547786553834193
YPK_1605	172.970653468781	-0.0772920218099079	0.136766639403116	-0.565137976243545	0.571979919723961	0.656754053748857
YPK_1606	4370.94561995202	0.313045712330838	0.0490098220495127	6.38740765095169	1.68721434857884e-10	7.05290748004885e-10
YPK_1607	50.461437227581	0.214594602977425	0.26695562480679	0.80385870547863	0.4214785811054	0.513633023375636
YPK_1608	7.26034950947441	0.827973980771247	0.666410626758101	1.2424381417792	0.214074950259451	0.291192061387094
YPK_1609	7.45350478625621	2.01826145585533	0.699390961226931	2.88574140608669	0.00390492859438901	0.00793441946799144
YPK_1610	38.2730133115364	-0.0201348974506166	0.2847782377778	-0.0707037785181009	0.943633513543558	0.961361078916044
YPK_1611	11.0079603552876	-0.653293489574922	0.53428978042822	-1.22273251989084	0.22143073997656	0.299394056444048
YPK_1612	15.9195123148768	0.283207681546883	0.442274116590388	0.640344236579361	0.521948827397074	0.609953594742125
YPK_1614	202.586527687011	-0.576498905927441	0.131298181784917	-4.39076077132445	1.12954760575342e-05	3.22624522554339e-05
YPK_1615	40.1460684442648	0.95083397295927	0.288275288373376	3.29835407788316	0.000972534138333473	0.00218360683932388
YPK_1616	25.540599404801	0.765088737674188	0.360053528096282	2.12493053941023	0.0335924092531479	0.0569739362594614
YPK_1618	29.2691242590771	0.68652825888439	0.322687046637269	2.12753584638342	0.0333755861918794	0.0566805871299247
YPK_1619	34.3074071844368	-0.22151728278428	0.295786767376708	-0.748908697805808	0.453912237555091	0.546041788034135
YPK_1620	11.4409987352473	0.0393846203500313	0.512353353358219	0.0768700352830423	0.938726935373169	0.958064901234112
YPK_1621	29.9453494998	1.02834578479376	0.332565061176735	3.09216422541532	0.00198702887367721	0.00428706820971325
YPK_1622	197.876762826023	0.553593321985083	0.135226338290667	4.09382764469405	4.24309772046589e-05	0.000115519342959495
YPK_1623	62.6032501260964	0.535458854626529	0.223182002347372	2.39920266416964	0.0164308179592998	0.0297952428697109
YPK_1624	49.2737600869323	-0.0546103329710996	0.250773620384031	-0.217767454517226	0.827610303529751	0.877695599382899
YPK_1625	202.514762441432	0.451084494466566	0.134018126014493	3.3658469035583	0.000763090481300499	0.00173993301219256
YPK_1628	9.09359340387805	0.785059829114982	0.590331223723561	1.32986329973054	0.18356331532202	0.255688852616197
YPK_1629	12.1807992630517	0.768262411457338	0.520699937611751	1.47544171981479	0.140093825991206	0.202259175962282
YPK_1630	36.1950229118514	0.32538987832231	0.293947791182135	1.10696486955635	0.268309117333482	0.352772865270006
YPK_1631	131.980758338087	-0.493207332520562	0.170701746643411	-2.88929282926936	0.00386109332854205	0.00785330335906702
YPK_1632	398.950468231587	-0.858247641934368	0.0985323912361428	-8.71030968767916	3.03045712602841e-18	1.79369092134985e-17
YPK_1633	158.679375806859	-0.461820388438738	0.149442085090093	-3.09029674044179	0.00199956613118798	0.00431179950803728
YPK_1634	70.7213988824344	-1.36461031485003	0.234305933577628	-5.8240535952877	5.7437143267109e-09	2.174483546518e-08
YPK_1635	16.9683678037983	-2.12213989920622	0.496131164556456	-4.27737673182337	1.89108613441815e-05	5.30694311707696e-05
YPK_1636	25.9908197825216	-1.47937023603208	0.378146217396208	-3.91216457543471	9.14725384665412e-05	0.000238828429971522
YPK_1637	98.4182495027896	-1.10054904027292	0.190596656972256	-5.77423055449035	7.73055265173806e-09	2.89931848517989e-08
YPK_1638	75.7573495672428	-0.979590516536699	0.210421513369671	-4.6553724514648	3.23395560953688e-06	9.74314103684046e-06
YPK_1639	30.9834293410713	-0.577234365480587	0.328917087592548	-1.75495402110469	0.0792671727302141	0.123389900762742
YPK_1640	44.6441306059039	-0.733586508137209	0.266468965330337	-2.75299041758125	0.00590536247073439	0.0116739998005207
YPK_1641	298.312638340896	0.115685460027546	0.109556945482875	1.05593907823606	0.290996049001779	0.378285437202507
YPK_1642	11.639888353804	-0.196839414691797	0.529279221249186	-0.371900892363058	0.70996664070476	0.779080155632541
YPK_1644	71.9308958926168	-1.00748426767123	0.227985382934113	-4.41907395423849	9.91247258917629e-06	2.84540432763694e-05
YPK_1645	202.611047132734	-0.424216108406923	0.137436693451729	-3.08662917997164	0.00202439963502431	0.00436066330400029
YPK_1646	157.224529845448	-0.408614362950389	0.150363547007302	-2.71750947010146	0.00657752730539454	0.0128884849006583
YPK_1647	85.2744483083566	-0.399836637680024	0.202883560547927	-1.97076902929043	0.0487503007140785	0.0799162405088224
YPK_1648	88.9496759060997	-0.597441703758438	0.198599733924047	-3.0082704138311	0.0026273923798499	0.00553767101908491
YPK_1649	37.2306677979645	-0.220223801127633	0.294918592248621	-0.74672742551945	0.455228111389053	0.547446931676437
YPK_1650	26.426326744815	-0.128954234970098	0.340295952659065	-0.378947307373044	0.70472699322613	0.774389217912503
YPK_1652	14.9408636180817	0.137278811743923	0.453343638293804	0.302814024832427	0.762031594664097	0.822127842409876
YPK_1653	10.6492927815397	-1.13354167885715	0.559275623829399	-2.02680329797983	0.0426825330607246	0.070808187338854
YPK_1654	29.6835399108408	-0.275916250993798	0.320860676306408	-0.859925417380564	0.389830156483785	0.482985000916774
YPK_1655	273.941894175586	0.15081213869515	0.116414547571985	1.29547502301545	0.195156412178928	0.268943228734216
YPK_1656	584.356637036604	-0.0324177001368423	0.0874997340280219	-0.370489127732211	0.711018075960633	0.779381463761272
YPK_1657	31.9061721656555	-1.62428718031732	0.345353768245011	-4.70325599332962	2.56045054023299e-06	7.79005914932146e-06
YPK_1658	538.504682016057	-0.110408739685679	0.0883860494781426	-1.24916477586186	0.211604812473361	0.288342992344854
YPK_1659	247.50883220345	0.136705270601823	0.123641761687541	1.10565612084446	0.268875389026141	0.353190486468709
YPK_1661	524.277369239577	-1.62203489264507	0.0972103133823461	-16.6858313301111	1.66176592571421e-62	2.91208151086949e-61
YPK_1662	508.011832581999	-1.01158259566154	0.0893114997051709	-11.3264540288866	9.70548691091757e-30	8.37593956419617e-29
YPK_1663	57.9200320057684	-0.951638371079454	0.238873707390355	-3.98385565944407	6.78060665359529e-05	0.000179845171849821
YPK_1664	312.91258044559	-0.968934995598562	0.109410435186905	-8.85596510006873	8.29628371178523e-19	5.02156659659037e-18
YPK_1665	66.663582652396	-0.45078348380591	0.224171529007822	-2.01088642166588	0.0443374548992073	0.0732809746748431
YPK_1666	7.30495899599303	1.15494172069123	0.696553727753	1.65807987908835	0.0973013445371595	0.148242329395452
YPK_1668	884.716245590883	0.909358986399034	0.0772232855380312	11.7757096200108	5.20770001279163e-32	4.83761577577148e-31
YPK_1669	384.929208476637	0.565469286979414	0.0984359816426757	5.74453850658063	9.21720196500897e-09	3.43441332270947e-08
YPK_1670	14.1601084113352	0.236952434392602	0.474552587657899	0.499317547844495	0.617555694891866	0.696920979640342
YPK_1671	281.646409694882	0.352089043937932	0.117804284800545	2.98876262891504	0.00280109653225572	0.00586374563585925
YPK_1672	387.214818811814	-1.42004239978638	0.103448989121017	-13.7269818859725	6.99887936158795e-43	8.48534830152642e-42
YPK_1673	174.8427472528	-0.974089509444701	0.146372120608486	-6.65488417736448	2.83523236162751e-11	1.23806174833637e-10
YPK_1674	222.73505427021	-0.496589614387071	0.130166641332199	-3.81502979031103	0.000136166505698442	0.000346723469142035
YPK_1675	786.553516308879	0.414716459038957	0.0774423508970622	5.35516360537926	8.5479037332078e-08	2.93886307887536e-07
YPK_1676	339.737156731796	-0.248034766893633	0.107029617283273	-2.31744047292222	0.0204797497837875	0.0364619502583581
YPK_1677	8027.18983179485	-0.0409877584354613	0.043302465571443	-0.946545604148965	0.343870373438116	0.436279420994991
YPK_1678	623.395193092282	0.989493004806572	0.0886941885394949	11.1562326810844	6.67610625852614e-29	5.64025566641377e-28
YPK_1679	226.769551672659	0.735091459531874	0.131707947886806	5.58122323919007	2.38832859891329e-08	8.65796085586182e-08
YPK_1680	194.340409185481	0.323741625668611	0.129519484713103	2.49955924690195	0.0124347904724348	0.0232746334728922
YPK_1681	10150.5533045014	0.4772825031149	0.0459153243034198	10.3948411637234	2.61722638851031e-25	2.00055799944607e-24
YPK_1682	1037.94090319297	0.749173709049559	0.0751810347857623	9.96492946903994	2.17027852260548e-23	1.55801926855381e-22
YPK_1683	1803.44529214606	0.748855812635704	0.0630740447292248	11.8726461233067	1.64190791928551e-32	1.54670809391848e-31
YPK_1684	2228.61198742446	0.490902881215563	0.0584510531774165	8.39852927415226	4.52105261301919e-17	2.55534987831634e-16
YPK_1685	2087.25004420962	0.285162229516808	0.0584274057531678	4.8806245261257	1.05750413793969e-06	3.32844243572704e-06
YPK_1686	6263.86608280724	0.186149762462968	0.0489167240942999	3.80544212454038	0.000141551111647054	0.000359294504136388
YPK_1687	5259.9912159559	0.13805295704801	0.0592816266030084	2.3287646604657	0.01987153652189	0.0354577483603132
YPK_1688	2170.8042479702	0.256766263140054	0.0569406073657237	4.50936993859006	6.50204419403632e-06	1.89489494195118e-05
YPK_1689	290.015377264597	0.310424281539413	0.110640594929744	2.80569967774062	0.0050207462852747	0.0100540193826384
YPK_1690	229.349932388901	0.00894975348927074	0.132741654442209	0.067422344002554	0.946245481717298	0.962799979242271
YPK_1691	240.352282939284	0.10044095711845	0.12404527490749	0.809712076444317	0.418105675588175	0.510452715587267
YPK_1692	328.27300564471	0.341960477299849	0.105180559535896	3.25117568121649	0.00114928816186443	0.00255517639532519
YPK_1693	503.403754242181	0.391578341379971	0.0864777102519854	4.52808406049328	5.95209047597755e-06	1.74348460438671e-05
YPK_1694	1802.43623863468	0.437905806663654	0.0608643587569951	7.19478222734625	6.25605351832677e-13	2.9852012805048e-12
YPK_1695	357.822335007671	-0.365751782541649	0.100914788764845	-3.62436256388482	0.000289675007815534	0.0007049519747506
YPK_1696	394.401425467804	-0.22356313770533	0.103043164866087	-2.16960666916499	0.0300366557264329	0.051621884124272
YPK_1697	211.066877872725	-0.276216463784807	0.130340475913564	-2.11919176946985	0.034074263585391	0.0576475631400396
YPK_1698	370.851605461511	-0.0991599027759286	0.101048085438752	-0.981314018423759	0.326437911856311	0.416797753827355
YPK_1699	382.171719112199	0.143604059312044	0.10506237063558	1.36684579305897	0.171673645782933	0.240799140344953
YPK_1700	433.913343036214	-0.051028301297641	0.1003063162936	-0.508724706311411	0.610945202209457	0.691405272551199
YPK_1701	149.920655707445	0.108906230304486	0.147890160040591	0.736399435057714	0.461487648362082	0.553316382694065
YPK_1702	219.923824158019	0.491363345535326	0.125373516938425	3.91919567652113	8.88449635263253e-05	0.000232573280255149
YPK_1703	44.3373596975795	1.27472611888057	0.294077955890314	4.33465376560228	1.45989714204049e-05	4.13448640155855e-05
YPK_1704	6.47432889001754	1.15102306055165	0.749889817522764	1.53492290954692	0.124802765361717	0.183187087562755
YPK_1705	105.861804522451	0.991935573908055	0.184770086040764	5.36848574984814	7.94004634405265e-08	2.74211755410355e-07
YPK_1706	2063.03883179337	0.193343985481676	0.0646820205381108	2.98914572972806	0.00279758664706848	0.00585945470495084
YPK_1707	599.891566762709	0.426526076186224	0.0820910442508841	5.19576867462776	2.03875649629123e-07	6.78965130258649e-07
YPK_1708	294.338974425462	0.185978723740126	0.113551957086094	1.63782931190801	0.101457305129066	0.153640817163375
YPK_1709	739.343343092899	0.129174815030466	0.0766822822426483	1.68454578101515	0.0920762396142183	0.141463227248031
YPK_1710	797.837817736627	0.304765845315194	0.0750447947680028	4.06111904572945	4.88380590230498e-05	0.000131889051722408
YPK_1711	920.660449101484	0.222412924001638	0.0726120237923555	3.06303160806618	0.00219106915351274	0.00468447549975846
YPK_1712	462.190975602855	-0.159461837838838	0.100442017751065	-1.58760090059169	0.112376614437736	0.167708201464721
YPK_1713	879.521831520068	-0.0799492401416737	0.0722897561938215	-1.10595531581703	0.268745860524364	0.353135932640561
YPK_1714	339.835024564107	-1.22496750062521	0.114277458388707	-10.7192399787066	8.2679920353736e-27	6.64918878516117e-26
YPK_1715	361.230203463955	-1.96172026022172	0.112667220686252	-17.4116326671853	6.73359118309055e-68	1.28065883496409e-66
YPK_1716	25.4507959792884	-0.0537214220778043	0.35658979321265	-0.150653280324734	0.880249229377654	0.916288181575059
YPK_1718	965.805269432565	0.0613763555361293	0.0751662820144056	0.816541059252691	0.414190750033568	0.506443473456645
YPK_1719	678.255156674553	0.150467232205432	0.0796498993793215	1.88910762446607	0.058877409017761	0.09451001695531
YPK_1720	1846.28959144366	0.522184663970169	0.0605502912572204	8.62398269484624	6.46648955239765e-18	3.78832446332434e-17
YPK_1721	207.136476157099	-0.0510924996371184	0.134172275617024	-0.380797742321633	0.703353334646465	0.773303269023634
YPK_1722	265.541076480557	-0.104049106762184	0.115498187624592	-0.900872203297065	0.367656272019338	0.460488333212735
YPK_1723	9094.67097819414	-0.092752681449765	0.0457363314223122	-2.02798691030379	0.0425615839714211	0.0706367396514941
YPK_1724	404.752308363339	0.273986496970603	0.0967237763033433	2.83266956111527	0.00461610768170221	0.00927613426473259
YPK_1725	820.527861981267	0.0581195128273534	0.0744342161701531	0.780817153961761	0.434910043435437	0.52648386253587
YPK_1726	49.120503985152	0.84689249201663	0.264911589894515	3.19688727984251	0.00138919201490935	0.00305637475648641
YPK_1727	190.277096392573	-0.450529819602054	0.135706487136209	-3.31988417878547	0.000900548013283076	0.00203194353192061
YPK_1728	87.9855020893796	0.581878548582001	0.195466781278228	2.97686668178034	0.00291210612532267	0.00608027153013522
YPK_1729	39.6981077523239	0.232299768114177	0.301255034426268	0.77110667563311	0.440643704064821	0.532461061250264
YPK_1730	43.6756060419217	0.221472341130433	0.271883604031577	0.814585130719064	0.415309824581193	0.507579255369428
YPK_1731	383.928678250196	0.567105133151735	0.0977043944971868	5.80429504803966	6.46373698931416e-09	2.4310193568995e-08
YPK_1732	397.000429707752	-0.832736993815195	0.0996926045723128	-8.35304682215583	6.65242640697966e-17	3.73373247149781e-16
YPK_1733	100.605696013823	-2.14039576157779	0.208972002794905	-10.242500109828	1.27888159299205e-24	9.52161750032857e-24
YPK_1735	101.706585851884	-0.396941805844873	0.181459585692886	-2.18749428049881	0.0287064602957696	0.0495692879375746
YPK_1737	102.608958385962	-0.688810966026762	0.180934124579778	-3.80697100464898	0.00014067923162509	0.000357307440830056
YPK_1739	816.747479458953	0.178978834791858	0.0719740530278563	2.48671329822968	0.012892925533732	0.0239919854387103
YPK_1740	3722.0885491733	-0.158026526736128	0.216298968882406	-0.730593065480777	0.465027748951015	0.556312007350005
YPK_1741	89.8749916090496	0.270458840785621	0.189558137833787	1.42678570214048	0.15364167365681	0.218950297011641
YPK_1742	135.115276796441	-3.20485137866136	0.21479554929861	-14.9204738604986	2.42544798631763e-50	3.47618670324738e-49
YPK_1744	46.2459849494801	0.667475757428329	0.269575745320375	2.4760230436721	0.0132855003056326	0.0246485033409632
YPK_1745	637.588024627763	-0.129117061329807	0.0840439699032377	-1.53630369291769	0.124463914211228	0.182878421841107
YPK_1746	873.626915132047	-0.514607251847558	0.0731226415880491	-7.03759110272164	1.95591654267014e-12	9.05316388204762e-12
YPK_1747	688.045398034274	-1.14979828142656	0.092558603972114	-12.4223814111649	1.97590928115681e-35	1.97246864310505e-34
YPK_1748	590.337426386531	-1.61959566436657	0.0927612594307998	-17.4598283195453	2.89804365200308e-68	5.53802341689921e-67
YPK_1749	1608.96611378509	-2.128892267238	0.0642280349447478	-33.1458415171721	6.50119304332069e-241	5.79761948507687e-239
YPK_1750	380.219462921573	-2.05422789398295	0.12270663303209	-16.7409686275536	6.59069267119912e-63	1.18073436113938e-61
YPK_1751	367.762800684859	0.268510351919235	0.0994718318068409	2.69936068374252	0.00694728365799085	0.013560043443345
YPK_1752	193.708775858563	-0.0671871028224458	0.131497113525017	-0.510939753895538	0.609393243323233	0.690038116663694
YPK_1753	1198.77160750188	-4.06488544063637	0.0958578104001168	-42.4053650262746	0	0
YPK_1754	715.765192638067	-3.93461983508869	0.116631261038962	-33.7355508295008	1.74154555777417e-249	1.74720558083694e-247
YPK_1756	288.468538095869	-3.57365625208698	0.162833195712493	-21.9467304344798	9.30583434311097e-107	2.55782967252769e-105
YPK_1757	147.650944563559	-3.13550121017592	0.203034513482165	-15.4431931615969	8.38444231344037e-54	1.2649160527758e-52
YPK_1758	119.337840338234	-3.14877846862155	0.226576029526427	-13.8972267949213	6.5843441059121e-44	8.15523854846459e-43
YPK_1759	214.149754314273	-2.78193786825686	0.159183134270027	-17.4763355490776	2.1700438388258e-68	4.16669183024303e-67
YPK_1760	136.805680052623	-1.60192855025967	0.167146092235599	-9.58400240671912	9.3355427238604e-22	6.28582767631741e-21
YPK_1761	40.2471186744293	-0.548273648701056	0.283623288510154	-1.9331051818103	0.053223241880673	0.0865416813886308
YPK_1762	21.6811990027683	0.436358165809177	0.385769147882757	1.13113806068751	0.257996986913661	0.34135902027185
YPK_1763	13.8911368101217	0.36526184718604	0.469582402152151	0.7778439854475	0.436660993716424	0.52828476568707
YPK_1764	13.6366911883617	0.196344950256234	0.470614517239888	0.417209718492705	0.676525017279606	0.750385542936169
YPK_1765	12.656137611778	0.341606982993845	0.510448711517154	0.669228808470338	0.503349531934773	0.592705889569907
YPK_1767	508.417169372988	0.159561994331196	0.0933333143867271	1.70959314345197	0.0873411344312486	0.134859550778223
YPK_1768	443.943009309761	0.199488055884781	0.0966332426281615	2.06438333703028	0.038981385088967	0.0652617014443156
YPK_1769	320.239675957617	0.570042431296818	0.106745340071626	5.34020905188294	9.28394621662105e-08	3.17888021905292e-07
YPK_1770	33.6327296875665	0.67734548289287	0.315755739304324	2.1451565199898	0.0319403346914258	0.0545664381084255
YPK_1771	268.157026802925	0.303040451288882	0.113339612717406	2.67373819288113	0.00750109858617983	0.0145701397029718
YPK_1772	41.2084092709853	-0.117111631528876	0.296092691617546	-0.395523546660672	0.692456547566662	0.764674773083383
YPK_1774	21.4337592629736	-0.0188500173259746	0.383844090541679	-0.049108525545811	0.960832809203777	0.972521283676885
YPK_1775	7.41040687612793	1.22780495575504	0.657116132795664	1.86847483188612	0.0616959150360075	0.0985611891080805
YPK_1777	12.6937014640477	0.601770574748202	0.510469982926663	1.17885594623623	0.238455542284586	0.319186821610421
YPK_1778	16.2942661932072	1.61313241518458	0.467853079878513	3.44794655536618	0.000564865796944306	0.00131638004827962
YPK_1779	1352.77084164069	-0.321804021120257	0.0636260133493422	-5.05774296046766	4.24247736682572e-07	1.38415135553428e-06
YPK_1780	555.026412630674	-0.143696399107206	0.0871879261090998	-1.64812268762301	0.0993274975535132	0.150866273879566
YPK_1781	1549.31767808836	0.368734701457429	0.0616346963373292	5.98258324238881	2.19626203206991e-09	8.54030962664395e-09
YPK_1782	6091.96430063605	0.395348718012827	0.0473067441466632	8.35713226822676	6.42612373819342e-17	3.61683514184715e-16
YPK_1783	5074.7884611517	0.300372668890957	0.0479224023654255	6.26789672605533	3.65957349208342e-10	1.49246630322467e-09
YPK_1784	353.804945608925	0.628759868721204	0.107805995788602	5.83232745193639	5.46595170478779e-09	2.07520001809966e-08
YPK_1786	51.8298239881377	1.16692887714096	0.282561033003515	4.12982945573547	3.63032432071829e-05	9.94436279798124e-05
YPK_1787	8.44837862464578	0.679939288146636	0.595323531309334	1.14213407061401	0.253398295359407	0.336383512827423
YPK_1788	29.0145962799395	1.0842215962742	0.329061951094822	3.2948859406774	0.000984616355916275	0.00220784140621623
YPK_1789	44.4777727114159	0.0626370781658423	0.26249531887976	0.238621695934068	0.811398940126125	0.863698659609056
YPK_1790	36.4274781526487	0.868266550718968	0.298384918944114	2.90988751640491	0.00361558855706381	0.00738765625228975
YPK_1791	397.331636311409	0.870299574712191	0.0980216525333615	8.87864621968076	6.76789888781857e-19	4.10265532278186e-18
YPK_1792	97.3023561876791	-0.781425101954691	0.191122559301777	-4.08860735650177	4.33970694931904e-05	0.000117972520886998
YPK_1793	529.982749305084	-0.112662350836595	0.0907050132932704	-1.2420741340099	0.214209210996194	0.291199716709934
YPK_1794	122.187448753329	-0.087745184848626	0.163718705138323	-0.535950884625504	0.59199249559642	0.67356560386403
YPK_1795	646.265358686367	-1.20813990543848	0.253556202074052	-4.76478151808586	1.8905839047276e-06	5.81372659744969e-06
YPK_1796	25.341176820655	-2.37559781671197	0.416937706794249	-5.69772840882506	1.21414260762442e-08	4.48164059205704e-08
YPK_1798	70.0226759223524	-0.355469496590757	0.213753514468153	-1.66298784595525	0.0963148684235902	0.147186430686926
YPK_1799	29.1971804211486	0.178723514312278	0.334562370105743	0.534200885341021	0.593202556671985	0.674559892299426
YPK_1800	13.2607939364313	-1.07156249351303	0.537209807771914	-1.99468155273887	0.0460776226058682	0.075875871775687
YPK_1801	8.27766883461955	-1.44351516184206	0.65624672108613	-2.19965314181372	0.027831513724293	0.0481828578842052
YPK_1802	16.6491014386044	-0.0474656868348605	0.430290230141409	-0.110310863482216	0.912162842031997	0.939797043664802
YPK_1803	220.295026486209	-0.31881671577002	0.127517004035255	-2.50018982316959	0.0124126776752141	0.0232440856325872
YPK_1804	97.4562483494022	-0.884259198354983	0.189236290971477	-4.67277811151068	2.97152741705677e-06	8.96596956740512e-06
YPK_1805	58.6290241159251	-0.0570285416161398	0.234512499906082	-0.243179112580262	0.807866647010712	0.860623534498005
YPK_1806	184.688220771283	-0.194496544489778	0.136399803654755	-1.42592979812546	0.153888607065816	0.219146550800255
YPK_1807	66.238870145339	0.493707140781877	0.215065970558055	2.29560789882659	0.0216983107331352	0.0384778263243798
YPK_1808	327.079980595097	0.241662051297072	0.103671743996431	2.33103102138795	0.0197517239852417	0.0352753308201045
YPK_1809	55.8006181936236	0.649519333852942	0.262039984189581	2.47870314853563	0.0131860997771018	0.0244754016676732
YPK_1811	280.592749813122	-1.7895491088531	0.125873679098338	-14.2170239375861	7.1843875485355e-46	9.21116524992747e-45
YPK_1812	191.165672670719	0.645275155537025	0.139513929911306	4.62516650450065	3.74297597099047e-06	1.1159407556898e-05
YPK_1813	193.598799854869	0.516666977419465	0.129832316267186	3.97949441459706	6.90619825272865e-05	0.000182813809948549
YPK_1814	300.350299400252	0.609472032923167	0.110993755964183	5.49104792092844	3.9955591546993e-08	1.41769928274167e-07
YPK_1815	245.796878597111	0.915421271624367	0.124469679762955	7.3545724016301	1.91539265630834e-13	9.33957561332366e-13
YPK_1816	575.365442348247	0.178280537160546	0.0824290802747813	2.16283545280669	0.0305538377440569	0.0523985260114959
YPK_1817	117.641253144745	0.206232107712254	0.167326351659408	1.23251421946998	0.217757058266352	0.29542227005506
YPK_1818	625.897963858084	-0.316497189883772	0.087995586014425	-3.59673938454014	0.000322231038690186	0.000778983830279347
YPK_1819	444.034471198132	0.133263561727213	0.0919062288459909	1.44999488500965	0.147059945596589	0.210919071364944
YPK_1820	10330.9964213984	0.0774389162829924	0.0421785558349124	1.83597837218727	0.0663608554041437	0.105384294711844
YPK_1821	10802.5722974179	0.209282260462969	0.0479698217071877	4.36279004204867	1.2841417070051e-05	3.65479480156841e-05
YPK_1822	4991.37879490527	-0.0170579373015299	0.053905510749299	-0.316441437330259	0.75166746913734	0.813715013123319
YPK_1823	2687.29070454134	0.184801313694199	0.071173305432659	2.59649755720633	0.00941795753667879	0.0180230155434869
YPK_1824	1868.92462568041	-0.0531464567799342	0.0652523709065415	-0.814475490186462	0.41537260768333	0.507579255369428
YPK_1825	5882.20257831241	-0.0750816223634736	0.0538371409177114	-1.39460642009638	0.163134558017495	0.23052350735809
YPK_1826	748.70988495836	0.142342650480444	0.0909835711290141	1.56448739826449	0.117703150115224	0.174682966498666
YPK_1827	63.9072496917453	0.194334264123404	0.219019754932752	0.88729103081625	0.374922233218518	0.467691303048155
YPK_1828	119.592624108912	0.578096342559976	0.16781649281408	3.44481244284157	0.000571455765652328	0.00132865120948018
YPK_1829	139.630936780231	0.00793284946826067	0.161768692306551	0.0490382246104083	0.960888833735073	0.972521283676885
YPK_1830	65.2288654674337	0.361522107356071	0.222695522126706	1.62339190255643	0.10450565460246	0.157624184892846
YPK_1831	155.205983673871	0.0851223829463602	0.146612909985487	0.580592684196679	0.561515004061157	0.64677374032647
YPK_1832	136.583233404314	-0.0439044839813777	0.158474922210223	-0.277043732655294	0.781746526060589	0.838137539161406
YPK_1833	374.832130676322	-0.0788819368660614	0.103441680713677	-0.762574006162986	0.445717491699906	0.537620767716177
YPK_1834	136.565197139785	-0.00225458228934814	0.156498185097103	-0.0144064436782397	0.98850571861239	0.991457704815702
YPK_1835	150.19794767015	0.0428273561420112	0.146627775853622	0.292082150824996	0.770223813515398	0.828883926960926
YPK_1836	9.76357625061856	-0.462263655631033	0.557326258986697	-0.829430962882492	0.406860586933171	0.500377424260747
YPK_1837	23.3183630568855	0.0262380380296815	0.376551577431967	0.0696797984717564	0.944448521177269	0.961947186671162
YPK_1838	87.6751931774515	0.0282252819211085	0.190712643631695	0.147999007216413	0.88234355174095	0.916911572818282
YPK_1839	445.160000260119	0.273231564366657	0.0926449166951388	2.94923428196028	0.00318562382151382	0.00659984945572274
YPK_1840	435.894303279434	0.112736805257704	0.0936973104506461	1.20320214865812	0.228898103638041	0.307958648025312
YPK_1841	1275.53781387831	0.396807547024028	0.0640461882817209	6.19564657429081	5.8046245369817e-10	2.3387508300108e-09
YPK_1842	439.658705692754	-0.051033564781734	0.100576468641977	-0.507410584909265	0.611866760299576	0.691862865337334
YPK_1843	5117.25029469234	1.01334145710417	0.0492201723610936	20.5879298770024	3.52094213252024e-94	8.77611228435014e-93
YPK_1844	287.78461756955	0.523967645206416	0.111992526105614	4.67859475472757	2.88847681105596e-06	8.73508473456486e-06
YPK_1845	721.209593102931	-0.284504297398754	0.0778074665518337	-3.6565166558819	0.000255665806340811	0.000625983453841167
YPK_1846	153.757448049574	0.17509374072091	0.160618815087002	1.09011973862506	0.275660402458117	0.361275373959642
YPK_1847	957.436296028019	1.07600271250947	0.0820085022841002	13.1206238687532	2.50861237515903e-39	2.7505632408506e-38
YPK_1848	1823.79285769107	0.978014345008298	0.0692425550145921	14.1244693353992	2.68414145154862e-45	3.42541452105052e-44
YPK_1849	1804.6068696759	1.03029073788847	0.0704386152623727	14.6267886449897	1.89523842569377e-48	2.60465472681819e-47
YPK_1850	2214.02318739353	1.16220424983053	0.0647703007987638	17.9434746403511	5.39722859319765e-72	1.08295391722511e-70
YPK_1851	2370.64110996882	1.17722165745175	0.0596117345439844	19.7481530516973	8.32055827178211e-87	1.91898852555527e-85
YPK_1852	344.02016996007	1.90222095230143	0.11197995155813	16.9871564135654	1.02226383740272e-64	1.88180953187941e-63
YPK_1853	2534.73009586998	1.0893633603895	0.0543928922741767	20.0276785227447	3.16051640005005e-89	7.46067783141227e-88
YPK_1854	2043.59565051843	0.0540335304688792	0.144621522040577	0.373620258634248	0.708686859545584	0.77815479242412
YPK_1855	1311.91792759321	0.0628162120139517	0.066426690193817	0.945647176318272	0.344328573467903	0.436628117653608
YPK_1856	508.036360072869	0.970401819561138	0.0912812837021807	10.6308958441823	2.14046427317852e-26	1.69756583562558e-25
YPK_1857	397.367021625797	0.155461739264431	0.104156174906424	1.49258303124227	0.135546367862288	0.196441883073803
YPK_1858	88.8541071256264	0.535874396131537	0.191776889152438	2.79425950905683	0.00520187159206708	0.0103907967640444
YPK_1859	155.240387263407	0.180831040472101	0.143257671582789	1.26227823246169	0.206848686542863	0.282822411957925
YPK_1860	70.1462426466232	-0.00178049612683598	0.21223534586975	-0.0083892535408719	0.993306422638358	0.995042105353902
YPK_1862	270.539629124861	0.431675773381138	0.124601904020339	3.46443962293444	0.000531337398713996	0.00124475013487406
YPK_1863	538.456855436444	-1.59992789529603	0.0952903700605681	-16.7900270959079	2.88713051502406e-63	5.19554024968231e-62
YPK_1864	381.441074775849	-1.30717279735849	0.104225731806137	-12.5417473660907	4.4115944414658e-36	4.48195658065879e-35
YPK_1865	60.8453931981242	0.0577044321312639	0.239245718789389	0.24119316501568	0.809405408080488	0.862033944433917
YPK_1866	2962.20974115008	0.0418648238602404	0.0581832254594043	0.719534256302968	0.471811803202208	0.562334649911036
YPK_1867	86.9977908905903	0.167173291142475	0.233836416897259	0.714915552336426	0.474661226360135	0.565029600709227
YPK_1868	702.733462812083	0.307446154952384	0.076354025562773	4.026587369642	5.65922171333613e-05	0.000151605185150987
YPK_1869	443.54025040692	-0.00555039950462898	0.0923662432814883	-0.0600912119778869	0.95208298914186	0.966311213960674
YPK_1870	206.389841677319	1.73311754281628	0.137280419176856	12.6246521769688	1.544222479074e-36	1.59715587848556e-35
YPK_1871	392.108985613735	0.513752472618191	0.0959380945257677	5.35504144790163	8.55368072795022e-08	2.93886307887536e-07
YPK_1872	323.33481092621	0.391538039078895	0.1076013549072	3.63878353963642	0.000273928920373003	0.000669474273725251
YPK_1873	117.230495425375	0.680325650233496	0.168591920898296	4.0353395738572	5.45233836399507e-05	0.000146258247691927
YPK_1874	26.1584160538602	-0.511287908034209	0.348680230158104	-1.46635187146221	0.14255245083369	0.205408612278492
YPK_1875	140.287715938512	-0.167959687963379	0.162683259509623	-1.03243375175578	0.301868967388251	0.389517738305161
YPK_1876	975.093297552472	-2.0150036406587	0.16017012960387	-12.5803958930555	2.70670012943386e-36	2.78512503062003e-35
YPK_1877	817.324214688033	-0.12784847399987	0.0813403221677282	-1.57177240749354	0.116003342828207	0.17267114791157
YPK_1878	208.558701196091	-0.336358069310841	0.12576348979965	-2.67452875112389	0.00748343591875968	0.0145428708677882
YPK_1879	108.106375678144	0.373736437090073	0.182314685557745	2.04995245416858	0.0403690707517085	0.067304146625096
YPK_1880	363.884258877065	-0.0105372995149579	0.100626673414051	-0.10471676303558	0.916600560115842	0.942132614786823
YPK_1881	2383.30434001982	0.108129975780103	0.0555137203350624	1.94780632837191	0.0514381412865708	0.0838769853648958
YPK_1882	797.602919094011	0.157616058344083	0.0725806193918783	2.17159979709018	0.0298858623443422	0.0514067576458831
YPK_1883	189.10706685441	-0.728195592332886	0.135231490693335	-5.38480784763528	7.25220813709039e-08	2.51322204267217e-07
YPK_1884	160.901259052028	0.168174132658055	0.144831709713805	1.1611692839253	0.245573063421507	0.327294820162905
YPK_1885	63.5106182578786	1.18840318612087	0.234061778708868	5.07730562707138	3.82824812353851e-07	1.25307991188907e-06
YPK_1886	1361.19264486855	0.764941696549	0.0619667759310637	12.3443843100693	5.22322805144554e-35	5.16276211094851e-34
YPK_1887	153.630319371122	0.473479515132888	0.157897614557932	2.99864894386464	0.00271179571346304	0.00570059517974184
YPK_1888	342.887307899184	-0.085916968846755	0.100581147980893	-0.854205490506795	0.39299114155473	0.485851340437193
YPK_1889	419.95445192301	-0.0225904377591738	0.100731542196352	-0.224263793312518	0.822552047439206	0.873254329728448
YPK_1890	226.917299929969	-0.17508345810895	0.121341754139894	-1.44289539367543	0.149049940960319	0.21352893083742
YPK_1891	192.612454749212	-0.356252306267402	0.137147866121918	-2.59757819309204	0.00938837420764605	0.0179749740912613
YPK_1892	423.414592777048	-0.636887030031486	0.0982402112878777	-6.48295663946799	8.99423535389685e-11	3.84386224442897e-10
YPK_1893	217.371928858356	1.29342512433304	0.136364869647211	9.48503179506018	2.4230919729951e-21	1.61794810110305e-20
YPK_1894	729.928672954894	0.872082368796691	0.0817575266510716	10.6666921630176	1.4572198694323e-26	1.16028240794282e-25
YPK_1895	180.649188564662	0.729068569222227	0.141625219333051	5.14787248101431	2.63457487948262e-07	8.70885419387458e-07
YPK_1896	154.807849284825	0.753130095642616	0.153753860563711	4.89828413336352	9.6677169645168e-07	3.05966468285535e-06
YPK_1897	74.791389070171	0.769412693512271	0.204109009291624	3.76961652100795	0.000163498564661577	0.000411618406516253
YPK_1898	526.60305625094	0.631106540943249	0.0854998669663602	7.38137453701018	1.56663604578835e-13	7.68570959871474e-13
YPK_1899	159.504423778767	0.510735872233258	0.1524073542149	3.35112353904589	0.000804843883388273	0.00183097420863783
YPK_1900	86.962789291096	-0.685403019333826	0.19461787038225	-3.52178871337778	0.000428645630375658	0.00102025795652284
YPK_1901	475.973741090029	-0.818897081316861	0.0921764550303431	-8.88401578306838	6.44891346925429e-19	3.92113481092689e-18
YPK_1902	1535.68978719061	-0.644934055223885	0.0627121315640548	-10.2840397725142	8.31668953353119e-25	6.23829441085246e-24
YPK_1903	3581.46686193411	0.239031084621778	0.0514086486013184	4.64962785689037	3.32534488083219e-06	9.98100898038861e-06
YPK_1904	175.875406203762	0.00942522049648272	0.146973774775945	0.0641285869594836	0.948867839586048	0.964205470925286
YPK_1905	202.014720968269	-0.568206756957888	0.138978486835023	-4.08845116893804	4.34262933617818e-05	0.000117972520886998
YPK_1906	680.32285545503	-0.69349703904973	0.0823609912899634	-8.42021238681036	3.75802407085178e-17	2.13914192855719e-16
YPK_1907	180.588352986471	-0.391646145332311	0.138928214134679	-2.81905405443882	0.00481654062524122	0.00964991389370595
YPK_1908	30.9429711903445	0.442992866237211	0.315167164919349	1.40558064273787	0.159848687402805	0.226909367721067
YPK_1910	66.4235111689936	-0.0757863016107527	0.227846024886983	-0.332620688240422	0.739420624820105	0.80458243180659
YPK_1912	794.382387252078	0.567598336300539	0.0821507692927814	6.90922728036357	4.87300703174643e-12	2.19970497394808e-11
YPK_1913	573.717407300333	-0.0908165872714212	0.0837126545912274	-1.08486091756238	0.277983259984131	0.364081861069294
YPK_1914	123.641210740896	0.889213479780681	0.167536748746609	5.30757273513511	1.1109467967545e-07	3.7910114756597e-07
YPK_1915	73.8937951153168	0.270563381110321	0.22405910318403	1.20755361985045	0.227219008439829	0.306085894887222
YPK_1916	47.3939165000154	0.316851535277921	0.257529134590252	1.23035219212015	0.218565247738395	0.296024769579317
YPK_1917	178.337194361396	-1.21786645597518	0.154492465514829	-7.8830152131806	3.19574143178265e-15	1.65691348394622e-14
YPK_1918	1138.42292333921	-1.2933049105863	0.0720650172149195	-17.9463623345745	5.12385059267384e-72	1.03326695620101e-70
YPK_1919	511.294257253032	0.258079434977119	0.0878288457301192	2.93843591853805	0.00329872843924553	0.0067955837919365
YPK_1921	90.8477912173759	0.250995031132451	0.185490196999585	1.35314445287377	0.176009486711336	0.246192425992538
YPK_1922	168.360045914639	0.035386235914429	0.145309525252092	0.243523167893081	0.807600139828998	0.860568072526226
YPK_1923	394.271622551565	-0.135002411938819	0.0988587087536357	-1.36560970339251	0.172061499307203	0.24117457098142
YPK_1924	275.384322545431	-0.587616952338693	0.112395724329124	-5.22810770468452	1.71253743711681e-07	5.74616449427237e-07
YPK_1925	2005.59861235174	-0.0904240986947582	0.0602371353106494	-1.50113544125947	0.133320533681149	0.193986693858756
YPK_1926	26.326112862046	0.340206334481307	0.343312913995936	0.990951171983394	0.321709423409194	0.411546036385431
YPK_1927	30.2446154421008	0.208542344275592	0.314833607122992	0.662389082859645	0.50772189846045	0.596978604899439
YPK_1928	70.8338205716579	0.127295173506352	0.215361659531234	0.591076302919601	0.554469296816104	0.641050212654285
YPK_1929	18.6805622337556	-0.180272701092715	0.40397386839692	-0.446248421483516	0.655417809302666	0.731828511054981
YPK_1930	12.4337006822124	-2.3389112585878	0.609878082857482	-3.83504724030943	0.000125540163184119	0.000321296348761396
YPK_1931	20.0679729352091	-0.948307709907623	0.42091054725259	-2.25299108349153	0.0242597111766775	0.042512760241051
YPK_1933	787.314617324385	-0.077751601002332	0.0739039928877354	-1.05206224947062	0.292770990578849	0.380223296178939
YPK_1935	453.537459289019	0.012749778549781	0.093557560087775	0.136277373392586	0.891602010413833	0.923831362713843
YPK_1936	241.760623989644	0.149184413312308	0.126616711730374	1.17823635816725	0.238702391574843	0.319410702697514
YPK_1937	162.698542758179	0.352848151356339	0.143982154292866	2.45063808837469	0.0142603252799443	0.0262628202608611
YPK_1938	42.287754792804	0.575691464186233	0.267686568491511	2.15061766987569	0.0315063894736842	0.0539399065520028
YPK_1939	318.211900220824	0.907315594367656	0.107370105706884	8.4503557893907	2.90416433224728e-17	1.66017257340574e-16
YPK_1940	1854.32207089224	-0.0418840908140585	0.0652609462223691	-0.641794108705432	0.521006875323176	0.60903017496997
YPK_1941	490.711342771621	0.118868838479125	0.0927813354117918	1.28117188604312	0.200133298662681	0.274857949190055
YPK_1942	548.349270509135	0.331975523170731	0.0890559228128076	3.72771975951034	0.000193220056830862	0.00048071425174349
YPK_1943	420.599330304379	-0.0157765091271684	0.0972084349475515	-0.162295680777913	0.87107301583036	0.909842793474033
YPK_1944	1958.12896276973	0.10652559357458	0.0591532212181817	1.80084180338497	0.0717278178737138	0.113101663311282
YPK_1945	512.128550184791	0.249198570621898	0.0866193830164176	2.87693772391181	0.00401554835338142	0.00814377388544333
YPK_1946	48.7111386137771	0.38734301346746	0.252816669318865	1.5321102619975	0.125495227831017	0.184068841113256
YPK_1947	134.665133163162	-0.987594026184247	0.163910568220754	-6.02520043036004	1.68900183286574e-09	6.63855470645467e-09
YPK_1948	454.025717392674	0.894067084701427	0.0969353591837719	9.22333287078905	2.88006057930915e-20	1.84922929676282e-19
YPK_1949	22.7857173063138	0.416599774597879	0.362036279306434	1.15071278324916	0.249850415742966	0.332553803773307
YPK_1950	186.105928767702	-0.564941301292222	0.13472459646595	-4.19330483157173	2.74919612782341e-05	7.62441192878739e-05
YPK_1951	78.6739830976511	-0.39297441195427	0.207779122422554	-1.89130845954335	0.0585831801007983	0.0940761221131909
YPK_1952	567.860233723624	-2.56289192010954	0.10219197330902	-25.0791900491008	8.38989287667381e-139	2.97952567381345e-137
YPK_1953	829.145988512549	-2.34897991079894	0.0891579189039266	-26.346284656219	5.66103937208785e-153	2.18439913463351e-151
YPK_1954	1737.05362863111	-2.12905960019659	0.0671910445845861	-31.6866572526096	2.37243296051728e-220	1.64147818457859e-218
YPK_1955	410.266449749997	-0.293559189801687	0.0955029781383361	-3.07382236160705	0.00211335228848072	0.00452796728973472
YPK_1956	23.6108053916499	0.0685470832289755	0.357876392307822	0.191538432549124	0.84810377306079	0.892777937947698
YPK_1960	306.770835155171	-0.960497402537388	0.114572734499013	-8.38329823179408	5.14648599794902e-17	2.90476066241483e-16
YPK_1961	1016.53229483577	-0.829945375334076	0.0736087935557948	-11.2750846093543	1.7421105985723e-29	1.49382261369031e-28
YPK_1962	523.312032379887	-0.533355556633853	0.0938262745901508	-5.68450105222275	1.31195115051074e-08	4.83014675871523e-08
YPK_1963	852.464170660949	-0.955287445278141	0.0744383269932378	-12.8332739848509	1.06755692624886e-37	1.13636762467816e-36
YPK_1964	549.378101490437	0.00598271097184731	0.089271550338082	0.0670169942068898	0.946568174194235	0.962884178210765
YPK_1965	598.056618889488	0.00530891450087276	0.083908148000531	0.0632705479429621	0.949551068095989	0.964451641677855
YPK_1967	357.378531795843	-0.196367427000582	0.10680972106293	-1.83847897968843	0.0659918565110808	0.104839794211784
YPK_1968	456.365739910415	0.00702423443292588	0.0956499112484068	0.0734369153222072	0.941458442707423	0.959632392833347
YPK_1969	19.5818228210163	-0.0816863228800091	0.393641763772053	-0.207514370673614	0.835608170756275	0.88360885092093
YPK_1970	11.424956132473	1.4443664895942	0.561293061685664	2.57328406172795	0.0100738488216654	0.0191503341171687
YPK_1971	365.941793260361	0.590218880352949	0.105851745249808	5.5759012660589	2.46251572691026e-08	8.91079856816131e-08
YPK_1972	82.0419630230689	0.986803187793985	0.20387410990377	4.84025749154594	1.29671005224193e-06	4.03074937230585e-06
YPK_1973	137.826104953614	-0.11882733663313	0.153882720094033	-0.772194152537194	0.439999444322255	0.531842701826871
YPK_1974	524.347774559379	-0.583996805366599	0.0919494177672688	-6.35128334194287	2.13525993660608e-10	8.84292892218803e-10
YPK_1975	1174.20295751019	-0.795727515174993	0.0729506317233657	-10.9077535913939	1.05839427984952e-27	8.6857591923029e-27
YPK_1976	552.771713762587	-0.547781598908842	0.0885225353878727	-6.18804687991219	6.09142149952646e-10	2.44448744775997e-09
YPK_1977	220.15247660368	-0.0299518546808893	0.127513389494967	-0.234891839982588	0.814292683157267	0.866089726347764
YPK_1978	122.027383833846	0.25450300412579	0.16622021536212	1.53111944640031	0.125739874526643	0.184360291003076
YPK_1979	76.1190970950785	0.125894981876661	0.212434190267486	0.592630506973201	0.553428458035983	0.640400346625836
YPK_1980	76.7528060249584	-2.63936202627998	0.268541311496393	-9.82851395032168	8.48617149892446e-23	5.97456249564629e-22
YPK_1981	134.634689609252	-1.27400844923622	0.173067184167378	-7.36135192448783	1.8205689211683e-13	8.89883444658755e-13
YPK_1982	52.9652611971371	-1.05847989130721	0.259766082290364	-4.07474248360129	4.60652927159503e-05	0.000124568746407755
YPK_1983	30.2118809746261	0.0729866165660896	0.321658404373878	0.226907226963838	0.820495882315609	0.871301925306308
YPK_1984	110.109693805719	0.362657661265063	0.170874016211487	2.12236868603948	0.0338067896552348	0.0572433109225558
YPK_1985	289.233268281422	0.489805347191308	0.116105824469736	4.21861133520462	2.4581158371688e-05	6.84078977431233e-05
YPK_1986	765.197895435054	0.187576144311198	0.0805683490884471	2.32816169666427	0.0199035192334007	0.0354990323038386
YPK_1987	1633.18474759117	0.168124800063467	0.0608019249828873	2.76512298106985	0.00569013390031931	0.0112986181800997
YPK_1988	470.54686622181	0.0951283193182174	0.0898333834194903	1.05894173966488	0.289626313549264	0.376993316987738
YPK_1989	218.525699276441	-0.591680417983725	0.139676925491425	-4.23606415950249	2.27471805164399e-05	6.34801358918451e-05
YPK_1990	1514.57803599737	-0.644567271114145	0.0614395164112915	-10.4910863360195	9.49305805424185e-26	7.34020076525482e-25
YPK_1991	288.100967334864	-0.183681984508463	0.11035940654906	-1.66439808125288	0.0960329032677414	0.146811444119408
YPK_1993	1239.85915880057	0.82901532983605	0.076045500441603	10.9015697841672	1.13285746886867e-27	9.27787147463258e-27
YPK_1994	308.936385971083	-0.0464691924184812	0.108123197411305	-0.429780042868234	0.667355651557167	0.74267837762033
YPK_1995	409.1411906201	-0.0867580406373485	0.09574660455614	-0.906121329727978	0.364871636751964	0.458287911826488
YPK_1996	161.030412531376	-0.68327953179434	0.144394095369308	-4.73204621038524	2.22267794723813e-06	6.80886000173025e-06
YPK_1997	124.829675439506	-0.513155809607128	0.169507128039113	-3.02734059353963	0.00246715800556787	0.00523016644286522
YPK_1998	135.038507614142	-1.21242202370437	0.165570712408726	-7.3226841031607	2.4305951418084e-13	1.18086904407713e-12
YPK_1999	117.767040682298	-1.31716337928849	0.174288113518938	-7.5573907634577	4.11235126285161e-14	2.06285820222794e-13
YPK_2000	19.9774609038412	0.289790737988908	0.393070575793184	0.737248615987433	0.460971173775537	0.552862319295048
YPK_2001	33.138323376663	-0.0612270332083092	0.308602933726657	-0.198400684235039	0.842731582142928	0.889033080741211
YPK_2002	61.3482763530957	0.460690344958529	0.223218119341729	2.06385729938549	0.0390312483818831	0.0653179315081305
YPK_2003	11.0629188268601	0.332674216821608	0.53445834124262	0.622451164384745	0.533645246169114	0.621090015335457
YPK_2004	23.6910725305965	0.475735592959152	0.361093938879284	1.31748429352118	0.18767634242879	0.260513719186003
YPK_2005	202.034338207397	0.429556185365287	0.13548665679883	3.17046855767569	0.00152193302924977	0.0033301620754522
YPK_2006	432.291210106698	0.466641676109774	0.104402391655465	4.46964546223923	7.83493597701166e-06	2.2587354939474e-05
YPK_2007	128.954009834799	0.109666175899952	0.158471996773191	0.692022427513854	0.488923244737085	0.579288155042788
YPK_2008	1250.05842839218	0.1454821460708	0.064432416227124	2.25790300270559	0.0239517073839528	0.042028072466901
YPK_2009	597.710802452358	0.322148004585648	0.0839026079943394	3.83954697340734	0.000123261545351103	0.000315867548846729
YPK_2010	384.183050170848	0.0269061325925027	0.100899842165127	0.26666179069408	0.789729575496424	0.844890638887536
YPK_2011	320.011760863766	0.0913883423372926	0.106382766316755	0.859052133173369	0.390311754231274	0.483283267426751
YPK_2012	299.596706151841	0.144501904959079	0.10686878229694	1.35214327190118	0.176329486881497	0.246554087406079
YPK_2013	419.96529361577	0.0323128226094247	0.0957267012891027	0.337552868471224	0.735700164878595	0.801837251943998
YPK_2014	108.437857064187	-0.0877402136533873	0.171348086241438	-0.512058322786034	0.608610191917084	0.689345949806169
YPK_2015	37.1966249903771	-0.257226272560263	0.296496586037007	-0.867552223782293	0.385639510661139	0.478687144509289
YPK_2016	4011.62648218535	0.397148049948016	0.0519502316635753	7.64477919020474	2.09304195049295e-14	1.06186818550293e-13
YPK_2017	625.091523077645	-1.22584929000013	0.0828050285767025	-14.8040440426226	1.37934098647752e-49	1.94904766856841e-48
YPK_2018	62.0455882736346	-0.567435062598942	0.233448123801105	-2.43066876426212	0.0150709855072637	0.0275785977385542
YPK_2019	42.8848481138571	0.123527779465975	0.267190297746553	0.462321351141082	0.643850890519359	0.721740496967726
YPK_2021	26.4425243309864	0.0168327918294436	0.368329259398257	0.0457003927869956	0.96354905073932	0.97389776259288
YPK_2022	292.531042011832	0.0645852239318732	0.110775698633104	0.583027006182857	0.559875120223381	0.64618316291528
YPK_2023	100.398875783151	0.41327569651232	0.180451801317075	2.29022760369205	0.0220081260552479	0.0390099866871509
YPK_2024	470.612043623369	0.500432953139745	0.104922320092506	4.76955668439785	1.84631785417821e-06	5.68195824295795e-06
YPK_2025	142.327222622622	-0.112434660658695	0.151639627469049	-0.741459620649912	0.458414806257326	0.550784017218758
YPK_2026	676.8115194192	0.199121360264423	0.0798118572265882	2.49488443426534	0.0125998158586445	0.0235286463660961
YPK_2027	171.000998078378	0.0774019264577748	0.141844293361079	0.545682343813016	0.585284310725801	0.668016478652628
YPK_2028	127.015654519202	-0.324538417727409	0.17129941334601	-1.89456817970456	0.0581496337639195	0.0934913783231607
YPK_2029	352.406378490164	-0.676849773128452	0.101191855188374	-6.68877719326781	2.25043053545784e-11	9.8591460030484e-11
YPK_2030	952.137986661092	0.41913472272082	0.0686509909058436	6.10529749374883	1.02609378067852e-09	4.08098547260942e-09
YPK_2031	29.0456619430423	1.5739213596527	0.351726696557182	4.47484190156382	7.64678730586909e-06	2.2124410568459e-05
YPK_2032	423.90482364772	0.721500526328484	0.0945798365550462	7.62848142488135	2.37535060628952e-14	1.20053929257429e-13
YPK_2033	5770.90125947472	0.112771535487851	0.048515899665725	2.32442428698319	0.020102765130328	0.0358239728953077
YPK_2034	214.301854068351	0.538775064104513	0.13532424018059	3.98136404376274	6.85209101538271e-05	0.000181501262341458
YPK_2035	215.276683975033	0.112286797164856	0.144553563552408	0.776783321043117	0.437286618721624	0.528824205996423
YPK_2036	537.210326199077	0.28125750002685	0.0878681199309373	3.20090494991714	0.00136996715726973	0.00302070230885903
YPK_2037	317.508438035718	-0.222876631735634	0.107134133716601	-2.08035127558134	0.0374933248859481	0.0629806248502762
YPK_2038	208.863378769618	-0.249700437431896	0.127414614206753	-1.95974723140246	0.0500253416868687	0.0818059071676464
YPK_2039	2904.14332058758	0.771892298052448	0.056445644709739	13.6749664570536	1.43273337253142e-42	1.72659430149207e-41
YPK_2040	644.618372676711	1.127851935843	0.0853448126164183	13.215237121817	7.16601377756161e-40	8.01036581876176e-39
YPK_2041	621.787727992585	1.28097956625712	0.0819542981640055	15.6304134737832	4.51861433223025e-55	6.9475859445364e-54
YPK_2042	87.6808179316105	1.1877764847417	0.192800504524684	6.16065029326535	7.24468199934695e-10	2.89570805412144e-09
YPK_2043	42.0627744363783	0.697901417832669	0.285642733548882	2.44326683602906	0.0145549712866218	0.0267074073037098
YPK_2044	53.8650485642697	0.963848345604896	0.249980814839344	3.85568927049196	0.00011540400076541	0.000297250484641587
YPK_2045	542.162096077763	-0.390769047501711	0.0870904224119904	-4.48693480499081	7.22551727950941e-06	2.09660165167543e-05
YPK_2046	517.453876865523	-0.105091302746037	0.090666994775304	-1.15909105630422	0.246419071076476	0.328095465238852
YPK_2047	227.192567305354	-0.0642273317942065	0.127298833235079	-0.504539830900096	0.613882079616145	0.693555401323083
YPK_2048	101.590726833903	-0.699993999265653	0.181678356118766	-3.85293005848234	0.000116712736995789	0.00030004369863171
YPK_2049	40.0970832582688	0.349541020697906	0.288468589401553	1.21171258688182	0.225622419257942	0.304241521667379
YPK_2050	980.846526658627	0.201147609284313	0.0689035830265859	2.91926196648877	0.00350861236345266	0.00720207744989029
YPK_2051	292.659302102537	-0.716784363151705	0.111414260000578	-6.43350647527515	1.24693280126536e-10	5.26730666471358e-10
YPK_2053	466.841576795577	0.556483929219974	0.0932696233768122	5.9664005179024	2.42544500601877e-09	9.42237251612132e-09
YPK_2054	260.514729519064	0.411477513679483	0.116364874940601	3.53609724489046	0.000406085181540985	0.000970589537536612
YPK_2055	372.096901546535	1.56227037281848	0.111216476440624	14.0471126474911	8.02393444923282e-45	1.01258015549595e-43
YPK_2056	8.28330068134166	-0.544571769185248	0.61333938627541	-0.887879991683295	0.374605308467822	0.467586657194828
YPK_2057	73.260995585929	-0.000196816813504832	0.211402411189375	-0.000931005528260142	0.99925716517029	0.999732681612482
YPK_2058	11.2079497246049	0.367290800526672	0.533843806888864	0.688011728874726	0.491445395367921	0.5812667100543
YPK_2059	110.256202719969	-1.22464328790169	0.192396684046478	-6.36519955617241	1.95035992707789e-10	8.10227162252957e-10
YPK_2062	17.2859662203061	0.343571614313369	0.425439209197724	0.807569229364783	0.419338606369509	0.511628736282171
YPK_2063	465.010413224741	-0.0123047692119259	0.0948647439992996	-0.129708558661337	0.896797010944911	0.926821118960064
YPK_2064	327.859972734928	0.11628382336495	0.124203559264619	0.936235837792729	0.349151775130714	0.44158401311048
YPK_2065	84.2709026533258	-0.762432009408381	0.203360861997937	-3.74915803325084	0.000177429256341619	0.000444459179587339
YPK_2066	1768.79990755037	-1.61226369920042	0.0642333406828143	-25.1001066122625	4.96000869251691e-139	1.77718882884557e-137
YPK_2067	2411.27241409172	-1.6494190663005	0.0584938547232426	-28.1981598597758	6.15940230043811e-175	2.71622872875364e-173
YPK_2068	1546.83546558032	-1.89939533793234	0.0655011222474187	-28.9979052688245	6.99213921525613e-185	3.38065718925576e-183
YPK_2069	1825.30913458765	-2.109814869126	0.0632779604489789	-33.3420175706697	9.50851381868129e-244	8.8738758033414e-242
YPK_2070	9249.70611399535	-2.15698920689523	0.0450176159017857	-47.9143367254521	0	0
YPK_2071	276.301234920801	0.982206676491634	0.113295011777414	8.66946091520193	4.34171044074272e-18	2.55848516867849e-17
YPK_2072	8064.37208707512	-1.61374547623304	0.0530040699426146	-30.445689887214	1.36608066289658e-203	7.94504594232459e-202
YPK_2073	128.768595645845	-2.04635114384951	0.186677432606501	-10.961963185786	5.82224499230012e-28	4.82925023246967e-27
YPK_2074	3199.88371435197	-0.535132752251058	0.0763674580484277	-7.00734011483934	2.42891327698073e-12	1.12037114718663e-11
YPK_2077	61.0185275953582	0.350251428415961	0.228958475100262	1.52975961367049	0.12607624163624	0.184718494956638
YPK_2078	28.9932473924056	-0.179585501579699	0.332256957429212	-0.540501854255257	0.588850982575398	0.670942360327959
YPK_2079	577.460972496185	0.394786446045127	0.0857370292502544	4.60462007486638	4.13219542934167e-06	1.2254789434581e-05
YPK_2080	1142.04336084505	0.54642850613445	0.0678534077674756	8.05307388550013	8.07401291791872e-16	4.32590304934684e-15
YPK_2085	437.870864231581	1.24318764556828	0.109790857830759	11.3232346493242	1.00686875463996e-29	8.67073886774711e-29
YPK_2086	118.842850591536	0.27501342562584	0.165711012301395	1.65959655792607	0.0969956412609905	0.148001333984926
YPK_2087	24.9239263076631	-1.12407739263877	0.370026006366257	-3.03783348548249	0.00238285584266179	0.00506214954822751
YPK_2088	1338.66666972831	-0.810297245525306	0.0654939532743531	-12.3720924606732	3.70053737022178e-35	3.67580605611386e-34
YPK_2089	997.315431183961	-0.573935605639402	0.0736997210380935	-7.78748681209729	6.8355172651161e-15	3.50331172221084e-14
YPK_2090	528.441410538073	0.433372277445213	0.0882720610830274	4.90950672418976	9.13057692434491e-07	2.89652214999179e-06
YPK_2091	2052.54723619471	-0.0739432298659479	0.0584983377060942	-1.26402275287636	0.206221860472652	0.282253862918401
YPK_2092	366.379970299907	0.271064075226307	0.107012164454287	2.53302114398498	0.0113084131388167	0.0212954772060402
YPK_2093	239.1624288806	0.553204447639023	0.120071761148318	4.60728186501471	4.0796681895206e-06	1.21182149848602e-05
YPK_2094	384.459221795391	0.153718599919857	0.102596586661811	1.49828181347358	0.134060047122917	0.194709724612474
YPK_2095	665.165726387249	0.108057052647525	0.0794638093436535	1.35982724135733	0.173884599716778	0.243389919310579
YPK_2096	10900.3486815762	-0.273680575735869	0.056614482738606	-4.83410891519535	1.33743351402204e-06	4.14769759796789e-06
YPK_2097	786.419316620509	-0.137462680998085	0.0771321244151886	-1.78217159245022	0.0747212538047636	0.117222983392696
YPK_2098	1221.70066882486	0.244662665282924	0.068532342215951	3.57003215375263	0.000356937412394584	0.000859262049153848
YPK_2100	504.8551210157	1.48987802315826	0.0901771961195474	16.5216716339588	2.56197661276491e-61	4.39368040471179e-60
YPK_2102	177.751969821147	1.38206685266928	0.145941184872673	9.4700262566394	2.79773360869781e-21	1.8650008258645e-20
YPK_2103	86.4424256105613	0.448635580207998	0.19346739727331	2.31892084418862	0.0203993286938151	0.0363348895021215
YPK_2104	68.7893352299165	-0.342630477755081	0.216051014058047	-1.58587766527689	0.112767063242553	0.16816582117888
YPK_2105	163.543019383321	0.955567717538596	0.145514804483966	6.56680755561122	5.14054118416064e-11	2.21817115828351e-10
YPK_2106	382.660334815252	1.24287037525682	0.107552564651458	11.5559343404274	6.88940722015312e-31	6.17124803001662e-30
YPK_2107	739.430970342785	-0.989378560951532	0.0839544685062089	-11.784704001531	4.68061606099755e-32	4.3580770888128e-31
YPK_2108	128.786007540848	-0.967315761179847	0.162983060733453	-5.93506930613987	2.93721397336636e-09	1.13664799181477e-08
YPK_2109	1121.42006309942	0.222805807375519	0.0679286503043583	3.27999756181265	0.00103807983764402	0.00232078796014788
YPK_2110	348.576564526711	-0.234189356427387	0.103049242690509	-2.27259657919792	0.0230505019771659	0.0406291369117943
YPK_2111	274.981152255825	0.163378477487602	0.116771226624328	1.399133007425	0.161773101265901	0.229073908038131
YPK_2112	29.0564790311835	1.39269900337102	0.354541633774903	3.92816772614987	8.55955084615849e-05	0.00022450638918715
YPK_2113	380.416236394443	1.07254080178689	0.110848036638427	9.67577626372754	3.82180152237594e-22	2.62169051440934e-21
YPK_2115	18.7544836960043	0.51202119833606	0.404861973276521	1.26468088418457	0.205985745144181	0.282026883406209
YPK_2116	225.618225078129	0.887899769560551	0.124600168707694	7.12599171228667	1.03333935253448e-12	4.87284467887294e-12
YPK_2117	140.203381606131	1.12991301366241	0.156551798830277	7.21750259086702	5.29509870247976e-13	2.53268546997035e-12
YPK_2118	600.857502357685	0.374059100867432	0.0803565446599441	4.65499235252573	3.23992732383112e-06	9.75380971532954e-06
YPK_2119	560.406037915802	0.435565216524345	0.0866479765297164	5.02683656293999	4.98636973040257e-07	1.61895645049398e-06
YPK_2120	236.205408479879	0.267793305707738	0.125166672011313	2.13949369592197	0.0323957059358646	0.0552503051086378
YPK_2121	943.747396064925	-0.104242118615561	0.0681731620286844	-1.52907853345133	0.12624497629546	0.184835892087691
YPK_2122	1091.51843038379	-0.13606250596299	0.0663978658745128	-2.04919998814629	0.0404425632415671	0.0673986737078109
YPK_2123	102.236851596375	0.233309130903399	0.181438289583648	1.28588696156021	0.198482514725491	0.273058049912032
YPK_2124	922.409267324161	0.174940745634756	0.0703570713206945	2.48646997879372	0.0129017454714022	0.0239919854387103
YPK_2125	1826.92374011624	-0.283275782814678	0.061040532956171	-4.64078161011601	3.47093802817125e-06	1.04024453376036e-05
YPK_2126	495.273473575306	0.754318926982214	0.0882968668363759	8.54298633699033	1.3079686953203e-17	7.5960613231843e-17
YPK_2127	243.096072077658	0.949810229923422	0.118957137056287	7.98447452105378	1.4112216580965e-15	7.4910482988641e-15
YPK_2128	1043.52006955858	0.670234998683313	0.0684967046458718	9.78492326234423	1.30694387659756e-22	9.12133178571482e-22
YPK_2129	521.032764325084	-0.0487937519510861	0.0880413093798713	-0.554214292072327	0.579432198316441	0.663223448900136
YPK_2130	120.618359839417	0.229987943676026	0.164127739397941	1.40127405958113	0.161132135202606	0.228246826180042
YPK_2131	397.975022766583	-0.113228736414198	0.104286714260603	-1.08574459572338	0.277592004585004	0.363688120927072
YPK_2132	367.726688156122	0.127664745575621	0.102141879623104	1.24987660347249	0.211344627335984	0.288184162249168
YPK_2133	45.7095756017477	0.340766559073055	0.264149315945248	1.29005277887484	0.197032333660784	0.271248972549134
YPK_2134	1229.45376135846	0.191429287301949	0.066928309627367	2.86021398669351	0.00423355238257505	0.00855808155408416
YPK_2135	479.982208651127	-0.645874917936229	0.0995592473810082	-6.48734231049878	8.73636979476049e-11	3.73763880451747e-10
YPK_2136	1281.38042943373	-0.491021424245325	0.0725513539961788	-6.7679153757928	1.30651131612938e-11	5.77426201721056e-11
YPK_2137	77.1875399998817	-0.016878474719067	0.202194381045348	-0.0834764775945059	0.933472680261844	0.954401494494466
YPK_2138	812.249135228418	0.141105528491588	0.0745251678131345	1.8933943073486	0.0583054519087841	0.0937043566319385
YPK_2139	1315.44553626997	-0.161392371480426	0.0630379954387425	-2.56023958815855	0.0104600023282558	0.0198280535395798
YPK_2140	425.617636012417	-0.0311275705966098	0.0929873330940542	-0.334750654318961	0.737813187040951	0.803485568411217
YPK_2141	194.730573315204	0.479985465096261	0.135690855774656	3.53734569920749	0.000404170269810016	0.000966588374700593
YPK_2142	123.088691125294	0.352897441281683	0.1616534165971	2.18304969180598	0.0290321507942606	0.0500455417256735
YPK_2143	453.909850610396	-0.00811711091067443	0.0902413668885369	-0.0899488914069799	0.92832782886036	0.950594431542899
YPK_2144	560.448625236887	0.25674527622167	0.0856870689703859	2.9963129712186	0.00273265810419755	0.00573843902257706
YPK_2145	911.650760699902	0.784939434943598	0.070261853902122	11.1716300004986	5.61410620818153e-29	4.76308841721617e-28
YPK_2146	2530.8779828012	0.6457204106105	0.0640176552897943	10.0865988872517	6.33257005638223e-24	4.64581419310089e-23
YPK_2147	878.709452592357	0.567318281899502	0.0717876650384622	7.90272648644507	2.72867908274521e-15	1.4202579972836e-14
YPK_2148	2681.90811102253	0.514434895577728	0.0604784848214191	8.50608108150778	1.79911166542504e-17	1.04032206244246e-16
YPK_2149	136.492037633255	0.329491260161643	0.154157463141424	2.13736820421965	0.0325680554199792	0.0554735171478677
YPK_2150	267.481702319305	0.101580536316558	0.112923732283193	0.899549937490656	0.368359809190029	0.461171500241056
YPK_2151	674.000122936943	1.28403681977538	0.0869223180171875	14.7722339793272	2.21255795799189e-49	3.11543687207771e-48
YPK_2152	460.339716269907	0.843402380375017	0.101636461837222	8.29822649400946	1.05677061954327e-16	5.8413505457674e-16
YPK_2153	618.436243439549	-0.15717295068868	0.0817310832171855	-1.92304989120261	0.0544737844678658	0.0882888921928697
YPK_2154	513.520163941205	0.287893114561316	0.0897253601266997	3.20860361167441	0.00133381240730572	0.00294583885003733
YPK_2155	3229.96170429953	0.741313133364394	0.0539866813738119	13.7314077194601	6.58416735510624e-43	8.00674654425495e-42
YPK_2156	84.5685307497269	0.343045157475814	0.201424809610424	1.70309287192227	0.0885506896844896	0.136622036795024
[truncated: 2,017 more rows]

## Sheet: s25_dfisvsWT
RNA-seq analysis Δfis vs. wild type
cell growth at 25°C to late exponential growth phase (OD600 1.5)
Genbank Acc	baseMean	log2FoldChange	lfcSE	stat	pvalue	padj
DN756_RS21540/pYV0001	7228.74219354657	0.887736396982834	0.0526035317583461	16.875984697396	6.75884697292146e-64	2.17546952567448e-62
DN756_RS21545/pYV0002	2694.51289074567	1.14659399986109	0.059472433575256	19.2794195719299	7.99687752531007e-83	3.36804660879815e-81
DN756_RS21550/pYV0003	62.9419668479142	0.523793247955704	0.241136788550395	2.17218306300134	0.02984185767724	0.0533622016911442
DN756_RS21560/pYV0004	143.614107126028	0.389976829432168	0.187881226742785	2.07565618019973	0.03792576145543	0.0664078237956866
DN756_RS21565	12.2441682118651	0.708742325814037	0.566477317418387	1.251139814466	0.210883471760363	0.297430589490302
DN756_RS21570/pYV0005	444.902923061712	0.0012774901331442	0.101776728619216	0.0125518883390697	0.989985305055058	0.992995141300475
DN756_RS21575	12.3194268463774	0.602345737001508	0.541999309456474	1.1113404140783	0.266421849837147	0.361468164326684
DN756_RS21580/pYV0007	662.282000685037	0.0242747060435582	0.091423239895271	0.265520080795276	0.790608842607998	0.845266110689999
DN756_RS21585	12.3556376678954	1.09898606453673	0.546527285362351	2.01085306071791	0.0443409796018749	0.076457290175881
DN756_RS21590/pYV0008	9.50712389487829	1.94744295466489	0.684865379475314	2.84354124624734	0.0044615234335906	0.00953734949977601
DN756_RS21595	8.62192629418856	0.525896941442604	0.656442046837847	0.801132322306147	0.423055045946301	0.52257711136042
DN756_RS21600/pYV0009	54.5458921641585	0.655619833612627	0.262139213940465	2.50103684892229	0.0123830293281691	0.0240669676535207
DN756_RS21610/pYV0010	10.2153439577419	0.534906621811504	0.623164545579542	0.858371397419668	0.390687416267111	0.490870035227385
DN756_RS21615/pYV0011	13.6263068861261	0.752189291075721	0.552172684101529	1.36223560623911	0.173123542220187	0.251152841205468
DN756_RS21625/pYV0013	192.236283627825	1.70952009976627	0.15913107752826	10.742842481304	6.4041705618798e-27	7.70641679467542e-26
DN756_RS21630/pYV0014	100.807667535094	1.92544337920704	0.22509396885074	8.55395366227606	1.18942671221076e-17	9.02095853188196e-17
DN756_RS21635/pYV0016	130.652574420489	0.941023971600599	0.18071002995366	5.20736990548841	1.91536032617105e-07	7.43422699148154e-07
DN756_RS21640/pYV0017	265.707988131637	-0.393841539530556	0.131584094970314	-2.99307860588628	0.0027617860685599	0.00617735087312353
DN756_RS21645	103.791649091589	-0.114188486035	0.192352587882441	-0.593641537616267	0.552751892730362	0.643230307692457
DN756_RS21650	23.7158705980228	0.957257357501178	0.402910444383984	2.37585639896911	0.0175082751132325	0.0329601812521575
DN756_RS21655/pYV0018	497.944688980186	0.572331037646964	0.113700980545806	5.03365085243388	4.81225799626276e-07	1.7973329629438e-06
DN756_RS21665/pYV0020	301.094923805038	0.625664298821501	0.120390388783226	5.19696219228983	2.02571542186365e-07	7.81657636954991e-07
DN756_RS21670/pYV0021	52.2912907800822	0.545261343016446	0.281009789777871	1.94036422520175	0.0523354411049046	0.088394202787678
DN756_RS21675/pVY0022	208.479043869963	0.853938270669976	0.141463286003429	6.03646567809315	1.57526237111277e-09	7.36300321987656e-09
DN756_RS21680/pYV0023	477.790726460318	0.878545821224254	0.123008207063697	7.14217239805244	9.18672738558823e-13	5.38818573622871e-12
DN756_RS21685/pYV0024	1151.76461878577	1.10328812445742	0.104279816232106	10.580073539847	3.68668750392718e-26	4.20622358156994e-25
DN756_RS21690/pYV0025	11073.4322520939	2.25254906082283	0.0627774546554549	35.8814971582653	5.93750339826896e-282	2.93832199421835e-279
DN756_RS21695/pYV0026	1512.31107687437	-0.0623334628290937	0.0682157351199862	-0.913769568259492	0.360837940127453	0.46261574265243
DN756_RS21700/pYV0027	2752.0151152893	-0.11783524394618	0.0644074972093674	-1.82952682609505	0.0673207243677547	0.111097435503102
DN756_RS21705/pYV0028	92.6730570691457	0.301957383431762	0.200542074952921	1.50570588991187	0.132142691306252	0.199269801432428
DN756_RS21710	256.357996434211	0.251058754189211	0.128968878908242	1.94666152264403	0.0515753274761382	0.0873712971664661
DN756_RS21715/pYV0031	1336.68065416234	0.489265095663715	0.0706908274879115	6.92119632843996	4.47845301321381e-12	2.5365086522623e-11
DN756_RS21720/pYV0032	2307.66230738792	0.545511833239283	0.0629705510980491	8.66296743044041	4.59639755632355e-18	3.58211376485924e-17
DN756_RS21725/pYV0033	45.772352319592	0.774707535524455	0.300957529527851	2.57414239391131	0.0100488906793285	0.0199316423844998
DN756_RS21730/pYV0034	333.404577582304	1.52863768752057	0.124270714042278	12.3008683043417	8.96056632712188e-35	1.50317296987608e-33
DN756_RS21735/pYV0037	469.555342540343	1.75240350832929	0.10761490929717	16.2840216079183	1.28162480038119e-59	3.65032560051017e-58
DN756_RS21745/pYV0039	437.533177575225	2.23481365431456	0.116463586070998	19.1889476334018	4.57816637029671e-82	1.90789059578996e-80
DN756_RS21750/pYV0040	950.578248893618	2.41611378150567	0.0965197828836615	25.0323167885479	2.72032773481267e-138	2.2437036462757e-136
DN756_RS21755/pYV0041	34.1189830501904	3.11461627904604	0.486126152828054	6.407012379249	1.48398774413005e-10	7.57101479253979e-10
DN756_RS21765/pYV0044	62.7990160287197	1.56485122810873	0.25985175505735	6.02209220316161	1.72176758226131e-09	8.0382993610525e-09
DN756_RS21770/pYV0045	143.157066145003	2.41612896010102	0.196789189546577	12.2777524805506	1.19265596056044e-34	1.97561713299531e-33
DN756_RS21775/pYV0046	17.5262191086169	2.3124919080541	0.541163150676761	4.27318804904247	1.92697809376315e-05	5.95543034598619e-05
DN756_RS21785/pYV0047	994.826399696267	3.18086844732752	0.0960343532805236	33.122193659554	1.42427306178506e-240	4.0276407511479e-238
DN756_RS21790/pYV0049	14.444237710908	0.800994828549006	0.55298153641316	1.44850194048892	0.147476723679919	0.218778786762773
DN756_RS21795/pYV0050	114.286108882089	1.26160318797504	0.202431431312831	6.23224950687328	4.5978438481594e-10	2.2280127043896e-09
DN756_RS21800/pYV0054	4120.02863565488	1.10257816385947	0.0594937371398186	18.5326761583031	1.12547685371374e-76	4.32598336296378e-75
DN756_RS21805/pYV0055	3562.71671464394	1.13009595769869	0.0580372496797062	19.4719075065655	1.90060532246849e-84	8.26867744137667e-83
DN756_RS21810/pYV0056	1239.35845002494	1.15298372259886	0.0761275625734563	15.1454175547304	8.12370254576489e-52	2.06164989606944e-50
DN756_RS21815/pYV0057	2445.41508274103	1.16580006138685	0.0611709957611701	19.0580527075035	5.63327184258547e-81	2.29918796131916e-79
DN756_RS21820/pYV0058	1056.25357098936	1.16420289042911	0.0789540225993593	14.7453271169816	3.29718314450728e-49	7.63365384158148e-48
DN756_RS21825/pYV0059	620.83758847652	0.942365927869877	0.0891981529158681	10.5648592158486	4.33618822491783e-26	4.91890234454146e-25
DN756_RS21830/pYV0060	5343.56926082813	0.789296233923743	0.0631145061918959	12.505781658561	6.94136555893287e-36	1.20530115121997e-34
DN756_RS21835/pYV0061	414.725948855052	1.12020763689464	0.115119075927303	9.73086022339205	2.22701591047529e-22	2.18236534395339e-21
DN756_RS21840/pYV0062	657.531663526561	1.07940440367206	0.0937758929948689	11.5104678739889	1.16842760900034e-30	1.67601626957693e-29
DN756_RS21845/pYV0063	1073.49840001487	0.96648299436593	0.0780501428604881	12.3828472177621	3.23653545835568e-35	5.52303615501299e-34
DN756_RS21850/pYV0064	516.908790146006	0.768135549134734	0.100274760929946	7.66030795796527	1.85487760999191e-14	1.21580471158245e-13
DN756_RS21855/pYV0065	3678.86744014362	0.932836467994205	0.0562605656503246	16.5806450257193	9.61908045874921e-62	2.88499541940819e-60
DN756_RS21860/pYV0067	7074.07546191298	1.84109605345379	0.0574044638464522	32.0723499548473	1.0715162066886e-225	2.49537215428244e-223
DN756_RS21865/pYV0068	1497.55583171724	1.85409875907494	0.0758459999260664	24.4455707734395	5.60893129814951e-132	4.35407039399488e-130
DN756_RS21870/pYV0069	4001.17785277484	1.30090746838896	0.066877686785096	19.4520404476501	2.80061799044621e-84	1.19222006711576e-82
DN756_RS21875/pYV0070	1608.27496370591	1.13904952088007	0.0771674610323403	14.7607489690856	2.62351074180778e-49	6.10969354518648e-48
DN756_RS21880/pYV0071	831.720369937911	1.38620347407039	0.0853656004703806	16.2384317152594	2.69732086472124e-59	7.62763807387955e-58
DN756_RS21885/pYV0072	191.121716822252	1.49682207538272	0.161426026504605	9.27249532057347	1.8184104916531e-20	1.59979714143436e-19
DN756_RS21890/pYV0073	618.986651274821	0.921442113698578	0.0971634433848025	9.48342382277801	2.46073661187497e-21	2.27087558191446e-20
DN756_RS21895/pYV0074	1066.20402329759	1.5534943528031	0.0897536154971619	17.3084320246935	4.06330198244725e-67	1.38677694383695e-65
DN756_RS21900/pYV0075	229.733336122393	2.78854753822191	0.170868634785942	16.3198327283137	7.13307881022125e-60	2.04636659490333e-58
DN756_RS21905/pYV0076	466.212985560729	2.6081540314242	0.125078023219569	20.8522165948026	1.45522730070087e-96	7.5805853729931e-95
DN756_RS21910/pYV0077	373.883978038844	2.54586869965036	0.133005437091966	19.1410874270502	1.14847964130155e-81	4.73628218740922e-80
DN756_RS21915/pYV0078	917.834394066111	2.43182329553604	0.0996067315070233	24.4142464946214	1.20719842966817e-131	9.19095881356976e-130
DN756_RS21920/pYV0079	4540.44241505837	1.602983955245	0.0606129804337489	26.4462157078235	4.0334115015564e-154	3.89470149625898e-152
DN756_RS21925/pYV0080	2977.05355561096	1.43602510901378	0.0696993594074237	20.6031320979519	2.57254607811472e-94	1.27308874040702e-92
DN756_RS21930/pYV0081	204.410396780914	1.43707068590747	0.147959099576489	9.71262119072686	2.66396612552032e-22	2.60410910887283e-21
DN756_RS21935/pYV0082	520.179356968373	1.22635083602354	0.102411692412963	11.9747150655262	4.82091002849296e-33	7.63439312112146e-32
DN756_RS21940/pYV0083	758.169780281243	1.17738127741899	0.085867051626996	13.7116770066067	8.64366555606889e-43	1.74593224165698e-41
DN756_RS21945/pYV0084	1486.30218531395	0.964732799958528	0.0765924416323546	12.5956658306999	2.23069585359057e-36	3.92503328194004e-35
DN756_RS21950/pYV0085	273.300664412191	1.17590453269946	0.128775012623182	9.13146509362311	6.75784571480925e-20	5.72897455780082e-19
DN756_RS21955/pYV0086	1863.66799983681	1.22624427955929	0.0767336124867025	15.9805362972034	1.74636959524566e-57	4.83487918012417e-56
DN756_RS21960/pYV0087	988.384486075758	1.35537608637254	0.095370591759658	14.211677429749	7.75455112657035e-46	1.69614739834762e-44
DN756_RS21965/pYV0088	427.989042309476	1.70108170605613	0.11452824759616	14.8529445072305	6.65788767646582e-50	1.58786610308001e-48
DN756_RS21970/pYV0089	426.449344382618	0.982218111274161	0.105666285245735	9.29547309238646	1.46552986132401e-20	1.30090419752955e-19
DN756_RS21975	30.0826973601506	2.35911758919869	0.424309568756175	5.55989721399455	2.69933576397768e-08	1.1417382788021e-07
DN756_RS21980/pYV0090	331.464243890073	2.20992689334267	0.130736031419778	16.9037324243602	4.2230836470884e-64	1.37042525891991e-62
DN756_RS21985/pYV0093	34.6965458942108	4.06214263093174	0.529077794251576	7.6777794779272	1.61869825035047e-14	1.06629390568012e-13
DN756_RS21990/pYV0094	14419.8800226443	2.29977357273544	0.0549336435128172	41.864573796181	0	0
DN756_RS21995	19.5123598155714	1.66488713239838	0.470112793510483	3.54146314539992	0.000397914442795036	0.00102494683085592
DN756_RS22000/pYV0095	161.962699789904	2.10622442299029	0.193357024078897	10.8929294553627	1.2456768799209e-27	1.56064391379964e-26
DN756_RS22005/pYV0098	242.634584709537	2.08662728399374	0.154752713823027	13.4836232105111	1.95276734518701e-41	3.78970878411539e-40
YPK_0001	1845.22600105388	0.471272551022741	0.0722142956283083	6.52602849508375	6.75364770829671e-11	3.53673165041623e-10
YPK_0002	1969.78509574031	0.244944607884203	0.06502749518318	3.76678522206958	0.000165363143168854	0.000448099030667688
YPK_0003	1423.90116473613	0.379509112082427	0.0800359748284853	4.74173161376123	2.11899220036683e-06	7.40192817622309e-06
YPK_0004	8259.79303602026	0.167577928573453	0.0540830987133448	3.09852675900954	0.00194485406026456	0.0044765565259229
YPK_0005	561.324564527448	-0.0430582422344342	0.0990281152136182	-0.434808257650378	0.663701610545662	0.740376071048261
YPK_0006	71.4527026653115	-0.16903696614136	0.23074769029639	-0.732561898774528	0.463825676755973	0.56189897621692
YPK_0007	120.268873267786	-0.52174472294524	0.175537047959422	-2.97227695811455	0.00295599899467438	0.00656354459894329
YPK_0008	322.330743189656	-0.462052958656956	0.120170857938946	-3.84496679629022	0.00012056876318098	0.000332635354309058
YPK_0009	279.604587887909	-0.627867194343852	0.122123648898733	-5.14124168419249	2.72928701556927e-07	1.04096794746038e-06
YPK_0010	75.8446196639047	-0.887375127696466	0.225849767465587	-3.92905043761746	8.52819524155712e-05	0.000239454786959749
YPK_0011	570.492082338552	-0.859791530223709	0.0925498314983036	-9.29003885047018	1.54232019646675e-20	1.36600574000265e-19
YPK_0012	621.784284736787	-0.394394895681803	0.102764748132582	-3.83784228394133	0.000124120156040159	0.000341956644233118
YPK_0013	113.821850775047	-0.188073018045818	0.182998010992037	-1.02773258040494	0.304075637715866	0.403294958029184
YPK_0014	271.558811478547	0.719933507012072	0.125720968874518	5.72643937966019	1.0256038636467e-08	4.52156536322639e-08
YPK_0016	254.248970407651	0.0972622672259178	0.144249590131572	0.674263733693825	0.500143656447325	0.596765743181121
YPK_0017	270.903001105292	-0.352172524946993	0.122508222118747	-2.8746848077318	0.00404431008391584	0.0087208189663523
YPK_0018	130.557500896373	-0.652791758712247	0.169050357814467	-3.86152249040895	0.000112682637116096	0.000312621275643045
YPK_0019	270.224149654156	-1.00972875286745	0.127910178281957	-7.89404538739419	2.92545699038304e-15	1.98660106774039e-14
YPK_0020	58.3130836298	0.0647778239598733	0.251876709941243	0.257180681671538	0.797039296354895	0.850804212349188
YPK_0021	200.895372336441	0.282864719920384	0.151701138665502	1.86461830417829	0.0622349253151152	0.10330736659226
YPK_0022	1906.02142508407	-0.221520619890439	0.0637638544804721	-3.4740782484892	0.000512611521333412	0.00129841907419
YPK_0023	4765.91927770934	-0.53871354490211	0.0583221050859017	-9.23686729257538	2.53819573034246e-20	2.22316745496146e-19
YPK_0024	9.12356032629902	0.0317754955918848	0.609334208332947	0.0521478938115391	0.958410851111296	0.970669879649429
YPK_0025	319.037740119124	-0.515950791716302	0.118677339663832	-4.34750891094959	1.37692478235137e-05	4.32295417393264e-05
YPK_0026	242.600471687657	0.0471596446894865	0.132923288169951	0.354788429768528	0.722748096955782	0.790867804269746
YPK_0027	422.839147350317	0.105462712939036	0.103069143289339	1.02322295085908	0.306202443828437	0.405572256646631
YPK_0028	99.4971043558845	0.767417343670314	0.196642315998793	3.90260529516458	9.51628178611191e-05	0.000265878331624679
YPK_0029	8.53360757349488	0.217834774205075	0.667344872229868	0.326420091424695	0.744106538521674	0.809095794014641
YPK_0030	760.881137929019	-0.724142843091011	0.0869464126081399	-8.32861093826448	8.17963985759017e-17	5.9349324002783e-16
YPK_0031	116.38781866794	-0.956274593609541	0.196091715455319	-4.87667003875764	1.07891686324064e-06	3.90085101513214e-06
YPK_0034	102.988144958285	-2.54192686270549	0.232186276877726	-10.9477911308433	6.8087735514253e-28	8.55743952066437e-27
YPK_0035	5096.31674211708	-0.151685774695296	0.0607824002587745	-2.49555420729538	0.0125760538528595	0.0244061750997406
YPK_0036	540.243050815591	-0.0571118138161864	0.0996806154373733	-0.572948045771931	0.56667987202198	0.655738216929319
YPK_0037	1171.71935452496	-0.630545745548315	0.072824864104264	-8.65838547457578	4.78493048948518e-18	3.72171705459171e-17
YPK_0038	4193.82769854067	-0.279085672577058	0.0572167564527586	-4.87769125478979	1.0733475665953e-06	3.88426235479961e-06
YPK_0039	1126.20680991392	-0.210597054080057	0.0714788820595297	-2.94628354574245	0.00321617429283555	0.0070737966807422
YPK_0040	1115.27158646961	-0.000423171865772182	0.072517549777172	-0.00583544075982271	0.995344018336807	0.99735939473435
YPK_0041	1347.8996396007	0.231477596505813	0.0741755814707751	3.12067114158066	0.00180439415238752	0.00419225143738392
YPK_0042	1062.88203160801	0.3624352813958	0.0753857846763678	4.80774038436742	1.52645817613043e-06	5.4248185990129e-06
YPK_0043	1135.04266932719	-0.0830294284466732	0.0752518621979216	-1.10335380443205	0.269873549561663	0.365399925688996
YPK_0044	180.923996134397	0.121088634404439	0.149826075624117	0.80819466104302	0.418978530729865	0.518679175472025
YPK_0045	17.7702436121898	1.40773010892832	0.479624615748269	2.93506643050857	0.00333476286006196	0.00731430812353755
YPK_0046	10.4445080316849	2.12401180585908	0.675999389045444	3.14203213831055	0.00167779618481057	0.00391419864211258
YPK_0047	33.9569377727811	1.34526220470085	0.340130862655831	3.95513125212071	7.64926457908824e-05	0.000216310274775788
YPK_0048	992.979547864985	2.3615902033154	0.102770312409742	22.9793035356341	7.50815819805156e-117	4.87291775509608e-115
YPK_0049	59.7290112980734	-1.20300235834596	0.259004656432814	-4.64471324536984	3.40549133020651e-06	1.15332251294162e-05
YPK_0050	114.370522910618	0.225367808943351	0.181735167495178	1.24008914757421	0.214942422551683	0.301757819461742
YPK_0051	6.45889248488589	1.62612415555208	0.815477581486292	1.9940758550202	0.0461437654384157	0.079117872399605
YPK_0052	29.4471062330736	-0.020940907549888	0.367861990530912	-0.0569259887917895	0.954604151814684	0.967971320479067
YPK_0054	14.1425968785973	-0.413437477248517	0.522251164349399	-0.79164491239299	0.428567751385727	0.527416763362168
YPK_0055	543.954432569198	-0.363263424343515	0.0978660300027172	-3.71184387814065	0.000205754889760044	0.000548172011144019
YPK_0056	172.552337756368	-0.669488285351593	0.150262093909017	-4.45547022495882	8.37095137737857e-06	2.72313857872159e-05
YPK_0057	26.8906584464288	-1.60370767818422	0.384549947292509	-4.1703494941955	3.04132859290497e-05	9.13552344409012e-05
YPK_0058	17.1198681026522	-0.65565466656956	0.462729046967734	-1.41692999578494	0.156503395606321	0.229906101374926
YPK_0059	34.5985079376965	-0.000668551530487174	0.318523793398156	-0.00209890609224122	0.998325316464036	0.998660375784994
YPK_0060	93.4985299203251	-0.457977252071337	0.201571601840663	-2.27203260721893	0.0230845409614684	0.042350184275465
YPK_0061	367.792953597093	-0.135812301505957	0.108209302603445	-1.25508896405763	0.209446466246529	0.295719885830958
YPK_0062	656.633967514882	0.164478543466218	0.0939398195809746	1.75089269065968	0.0799643960918013	0.129215936378548
YPK_0063	9.27482227112261	-1.79352525357893	0.692316520629522	-2.59061455293322	0.00958047301382656	0.0191078552452087
YPK_0064	135.638961022432	-0.558644565268941	0.170148176398966	-3.28328270741511	0.00102605711627255	0.00246191522625639
YPK_0065	110.761326708759	-1.06488519776032	0.186983642245729	-5.69507142427399	1.23320284761871e-08	5.39475146267676e-08
YPK_0066	73.7534974358205	-1.02806633183219	0.234472199598272	-4.38459797619336	1.1620017543802e-05	3.70698222851829e-05
YPK_0067	92.2236067400622	-0.350989333525081	0.220946940247901	-1.58856842792787	0.112157860848016	0.173450379334881
YPK_0068	39.1466113798907	-1.14382241984591	0.314129216295507	-3.64124812500693	0.000271319487302154	0.000709949669682239
YPK_0069	31.3901801929009	-1.26684113090336	0.356697334801952	-3.55158563662032	0.000382917362589418	0.000986959530267908
YPK_0070	44.5179678987435	-0.511550974574139	0.288933457648987	-1.77048023007291	0.0766471749337577	0.124669747560701
YPK_0071	174.965566033461	-0.568507971676083	0.15428437524558	-3.68480587079001	0.00022887701973086	0.00060408274740965
YPK_0072	84.6800113221966	-0.722974086697637	0.207086140694695	-3.49117562514002	0.000480900023678535	0.00122357531731576
YPK_0076	4930.15455707968	-1.29450818037852	0.0621256175050604	-20.8369466955089	2.00207871282854e-96	1.0293804706608e-94
YPK_0077	3726.16976176676	-1.91300061500033	0.0688357659785724	-27.7907943320602	5.60441233569182e-170	6.72359649606179e-168
YPK_0078	319.421981641715	-2.08828475301484	0.13980950307619	-14.9366438408469	1.90322172023211e-50	4.70928424399934e-49
YPK_0079	440.13028181321	-1.1374666741891	0.105983364047577	-10.7325020715372	7.16299607351322e-27	8.54165706477073e-26
YPK_0080	562.901485913613	0.182093885312263	0.104986515307595	1.73445022704825	0.0828382297806185	0.132991302393134
YPK_0081	306.840289410327	-0.503388254384289	0.149052604485172	-3.37725232056826	0.000732138557874955	0.00180932368952993
YPK_0082	285.592043046377	-0.211074358748871	0.121257149339055	-1.74071681463228	0.0817332294139056	0.131430485479144
YPK_0083	100.217485234218	-0.208130166482876	0.188557354512962	-1.10380296234252	0.269678619556811	0.365260915095934
YPK_0085	18.8589147689563	0.486010424988108	0.432126689268224	1.12469430159737	0.260718597253708	0.355068774175243
YPK_0086	29.7019783774521	-0.324382997034826	0.346939735774278	-0.934983697704413	0.349796700921729	0.451383682838698
YPK_0087	18.8694962061352	0.0205071342453969	0.433264115872578	0.0473317163691165	0.962248850394583	0.972535634772339
YPK_0088	442.080650547895	-0.662779220147613	0.11101411541493	-5.97022475628784	2.36926971231607e-09	1.09196027835382e-08
YPK_0089	57.3618216499352	-0.22804763544996	0.248926935279233	-0.916122777931397	0.359602502113893	0.461619951957912
YPK_0090	94.7261832413442	-0.220669457252972	0.199248066105569	-1.10751116217134	0.268072989011289	0.363334804346352
YPK_0091	135.974191772218	-0.53797040598853	0.1756534570237	-3.06268043398624	0.00219364183115948	0.00500266590412463
YPK_0092	206.249594708459	-0.372529865623762	0.157149798730412	-2.37053988381385	0.0177621274420077	0.0332955788555437
YPK_0093	138.831622007202	-0.364068478503977	0.170896487478864	-2.13034500518334	0.0331431405269206	0.058734867209525
YPK_0094	733.433020370629	-0.337665311272327	0.0866499666547025	-3.89688910808141	9.74362056585902e-05	0.000271654886057999
YPK_0095	25.9960826078587	0.00363054089595471	0.391978243288726	0.00926209798149561	0.992610020680099	0.995375651436806
YPK_0096	184.536293249025	-0.0612869107491019	0.14284197245694	-0.429053937683316	0.667883972550448	0.7433659396478
YPK_0097	65.9759643089004	-0.193297990940668	0.241347659684126	-0.800910981252751	0.423183182374718	0.52257711136042
YPK_0098	1462.28087391357	0.270339361495838	0.0829069458333164	3.26075648763317	0.00111115421643021	0.00265163323860592
YPK_0100	844.25691391326	-0.559238451950425	0.0893792991714425	-6.25691247452864	3.92673639004236e-10	1.92400363467546e-09
YPK_0101	669.994848110263	0.352101530319415	0.0864518016985633	4.07280731461339	4.64498509876809e-05	0.00013501832603541
YPK_0102	31.4927493072055	0.150044630737993	0.337428603556983	0.444670751549532	0.656557709230385	0.734268918317258
YPK_0103	100.209702971511	-1.4287819697624	0.214883353328143	-6.64910495686719	2.94880672515662e-11	1.57974639037822e-10
YPK_0104	160.122728741576	-0.771341378753341	0.171250990038416	-4.50415719395437	6.66368694616191e-06	2.19297893764381e-05
YPK_0105	142.520123792493	-0.573704866210674	0.164411698746107	-3.48944065772727	0.000484032514565827	0.00123075447987547
YPK_0106	184.290017485427	-0.386581269693584	0.15366617270119	-2.51572133865342	0.011878906245596	0.0232239949759577
YPK_0107	33.1716376712923	-0.48582195976391	0.323536010423183	-1.5016008855659	0.133200214515625	0.200424842608914
YPK_0108	11.4986757934568	0.427359048472218	0.565398004036352	0.755855247845448	0.449735988044292	0.547847623589955
YPK_0111	51.9817590431243	-0.156676698683178	0.25879509459489	-0.605408301608016	0.544907736433738	0.636556426244075
YPK_0112	138.467636658054	0.302870946936408	0.182423493305542	1.66026283922285	0.0968615879818286	0.152274243736804
YPK_0113	156.700016345861	0.245007201125655	0.157078090453251	1.5597796001892	0.118811973834946	0.181752938335607
YPK_0114	1451.57447428615	0.166571098097984	0.0701887609651102	2.37318761305367	0.0176353036271147	0.0331048682123031
YPK_0115	621.290251519156	0.475737579014177	0.091369645061359	5.20673554871202	1.92191685906334e-07	7.45236909405657e-07
YPK_0116	2334.66703864717	-0.727623280918321	0.0593789609980749	-12.2538904131702	1.60126020597113e-34	2.63045193171771e-33
YPK_0117	291.635774455388	-0.167460329121402	0.128235683943942	-1.30587933070648	0.191593596584108	0.274527343060616
YPK_0118	86.7721556860096	0.923015376915642	0.21223812003892	4.3489613305394	1.36783826048482e-05	4.30124835048402e-05
YPK_0119	2405.06063859524	-0.499077995098389	0.0614553790867152	-8.12098147493609	4.6242862218589e-16	3.24601935325166e-15
YPK_0120	1298.21894396868	-1.03998874924334	0.0956212402885909	-10.8761269578243	1.49793126625297e-27	1.86487732172815e-26
YPK_0121	25.8359921290577	-1.69952961799997	0.395586054399867	-4.29623238508314	1.73725466820964e-05	5.39434606387604e-05
YPK_0122	3406.305606051	0.97033451358836	0.0802441103876117	12.0922832704014	1.16016956879715e-33	1.88242267330652e-32
YPK_0123	386.190458927619	0.857199706154425	0.124345992872752	6.89366570124724	5.43727168309997e-12	3.06204247416682e-11
YPK_0124	235.588832193308	-0.466471014070429	0.130380714150635	-3.57776084530027	0.000346550311777733	0.000897313724217164
YPK_0125	108.062188486481	-2.46782891003897	0.210529107119019	-11.7220319024287	9.82859222994004e-32	1.47952078472748e-30
YPK_0126	42.9343895564114	-1.18240960405743	0.296804663683261	-3.98379725366868	6.78227420611773e-05	0.000193172831525324
YPK_0127	253.082174511279	-0.953566817998767	0.127975664454668	-7.45115739044699	9.25249005065944e-14	5.7959822959748e-13
YPK_0128	74.4662348719198	-0.866563556205524	0.221249214084571	-3.91668535317051	8.9774797087963e-05	0.000251534622555729
YPK_0129	125.796203654343	-0.484917889985829	0.170005666037407	-2.85236310817506	0.00433954989390629	0.00928663677295946
YPK_0130	140.23903311919	-0.157192578796705	0.166268596075348	-0.945413520695577	0.34444780212774	0.446247437064741
YPK_0131	294.344884088973	0.120667047674182	0.139984249458078	0.862004462225721	0.388685062327538	0.489130375637229
YPK_0132	9.46336611097895	0.495530320911368	0.617792853615175	0.80209785207395	0.422496357379485	0.522054643840631
YPK_0133	101.392948589424	-0.303784064946371	0.192813680137518	-1.57553169842361	0.115133767676509	0.177015373293708
YPK_0134	515.541673152549	0.276566847399295	0.104596742054595	2.6441248739367	0.00819024343033538	0.0165857666192827
YPK_0135	97.2659538091292	-0.260538459823711	0.19195715960319	-1.35727398947917	0.174694168760902	0.252875398217334
YPK_0136	129.859909996398	-0.835533876596054	0.178600110423761	-4.67823829791369	2.89350161548389e-06	9.93527571179595e-06
YPK_0137	7.63921406232134	0.364348956371458	0.672825343263827	0.54152085681557	0.588148625787952	0.674970439826013
YPK_0139	13.6774575104432	-0.96072585319123	0.507424192768481	-1.8933386836555	0.0583128439177697	0.0975741965640111
YPK_0140	95.7946364895284	0.0444345031677918	0.201913133934079	0.220067423559969	0.825818645117682	0.873008281981549
YPK_0141	1148.13892813485	-0.809136317847381	0.080016236602177	-10.1121516358015	4.880055426669e-24	5.15203718244869e-23
YPK_0142	18.5500846857613	-0.225238213208047	0.433290428935832	-0.519831960657972	0.603180701115661	0.688182246604294
YPK_0145	697.037238321823	0.122779366766459	0.0885801075694572	1.38608283660286	0.165721610601628	0.242011013047527
YPK_0146	153.615224004117	0.267565031154996	0.157078904834288	1.70337978506578	0.0884970182350348	0.140706704896587
YPK_0147	1183.43637434571	-0.526222377155134	0.0755792685908539	-6.96252275215605	3.34232595280909e-12	1.90666692322351e-11
YPK_0148	878.539120060201	-0.557891695847132	0.0882272194157162	-6.32335122359929	2.5595063019908e-10	1.2730006846208e-09
YPK_0149	528.529537023362	-0.567612087772612	0.123472941999948	-4.59705647714177	4.28501498083534e-06	1.44132322082643e-05
YPK_0150	1163.9245150914	-0.348275413346743	0.0848474279098938	-4.1047256460927	4.04794991944219e-05	0.000119151180156666
YPK_0151	1889.68412093632	-0.897601345687274	0.0682230830971213	-13.156856960121	1.55417663644981e-39	2.94401210703579e-38
YPK_0152	661.261610006788	-0.336933048936777	0.0958225275394099	-3.51621959458545	0.000437738771024857	0.00112168789287211
YPK_0154	36.1607526011415	1.81115469349971	0.358740321412377	5.04865103083232	4.44940642700452e-07	1.66652791338797e-06
YPK_0155	7.26835268514509	2.09160649097574	0.803404441454604	2.60342908633762	0.00922963591356118	0.0184732702637961
YPK_0156	24.5374598677126	0.401829120090213	0.416592923070814	0.964560600617569	0.334764941476019	0.436827423633342
YPK_0157	750.773410391708	-0.0253358384825328	0.085439645295852	-0.296534921169234	0.766821602267199	0.825631417834061
YPK_0158	590.527057620179	0.19566779590106	0.0917741504023084	2.13205782939221	0.0330020928156323	0.0585373142728889
YPK_0159	329.392096025749	0.303076996759436	0.1165574404393	2.60023723596839	0.00931593329697054	0.0186177586687059
YPK_0160	3962.22794236599	-0.669973492917782	0.0573836087926728	-11.6753460964506	1.70370917296886e-31	2.54527721350329e-30
YPK_0161	3059.67742777804	-0.402960714579254	0.0748944724263009	-5.38037990688542	7.43288108030489e-08	3.00273226499256e-07
YPK_0162	1769.48736373259	-0.229481757649838	0.0727246806114774	-3.15548663425304	0.00160230607515365	0.00374691656912776
YPK_0163	1761.37861341051	-0.507673053090179	0.0709961900526611	-7.15070840722036	8.63312027904975e-13	5.07099750515697e-12
YPK_0164	59.6684986016948	0.419224345968393	0.244623294212645	1.71375480539466	0.0865737668580044	0.138148143083772
YPK_0165	71.2772023673671	0.170932729565013	0.22313624698203	0.766046448647042	0.443648665054031	0.541598848272867
YPK_0166	115.594006900993	-0.45336880972752	0.179249865700965	-2.52925606362158	0.0114304599915595	0.0224693103806276
YPK_0167	22.2750605294242	-0.955003711792734	0.396679375674008	-2.40749524769233	0.016062371254783	0.0304992459461323
YPK_0168	774.512942212503	-0.892800357762638	0.0850822859709484	-10.4933752963277	9.26579939653663e-26	1.0480942803111e-24
YPK_0169	191.973118304091	-1.29582735840567	0.158386247370768	-8.18143860288738	2.80474997873299e-16	1.98285806532212e-15
YPK_0170	3843.00477515336	-0.673308321803594	0.0650153708236745	-10.3561406060368	3.92480288227086e-25	4.30423673432419e-24
YPK_0171	247.721672155484	-0.211595120940996	0.137496431792856	-1.5389135425694	0.123825404555548	0.188258362763217
YPK_0172	1395.28184388487	-0.498022170428443	0.0716166348090797	-6.95400128414443	3.55068373276729e-12	2.02261250331305e-11
YPK_0173	727.217566908166	-0.364694276751439	0.0835172448798038	-4.36669429500817	1.26141081365914e-05	3.98875831571608e-05
YPK_0174	4635.2483371734	-1.41711001540709	0.0757715532816551	-18.7024015482362	4.73245139966062e-78	1.87357750912564e-76
YPK_0175	938.540395778791	0.419640216624098	0.0865840606830721	4.84662203774581	1.25581350386393e-06	4.5074938003602e-06
YPK_0176	363.783186523259	0.162684489245651	0.112103230541063	1.45120250737163	0.14672347891112	0.218047392270692
YPK_0177	404.004114376937	-0.0520822368383141	0.104117043859154	-0.500227771629488	0.616914705599247	0.70042022353525
YPK_0178	741.840201542937	-0.990196697750443	0.0852898490442834	-11.6097836828896	3.67544236838795e-31	5.3694008621579e-30
YPK_0179	72.0296763064823	-0.497163029688924	0.232683247030067	-2.1366515898099	0.0326263401994582	0.0579747221048721
YPK_0180	132.750531583522	-0.156412312667215	0.172907120636841	-0.904603072974246	0.365675706772297	0.467003265519846
YPK_0181	31.2412470040388	-0.301169450960657	0.331994332528705	-0.907152386207129	0.364326218624528	0.465580212890415
YPK_0182	42.0877117297687	-0.712233986600239	0.288925071417363	-2.46511658924673	0.0136968675588267	0.0263232517793179
YPK_0183	32.5986893723775	-0.944968445728072	0.340991562714422	-2.77123703063432	0.00558437591124905	0.011728670680443
YPK_0185	15.1933147958717	-0.456443296466305	0.493886088929406	-0.924187391986955	0.355388758812399	0.457407053360951
YPK_0186	41.5735716175591	-0.340666417767684	0.303722853894272	-1.1216357722171	0.262017335359214	0.356592172804101
YPK_0187	70.6953560478627	-0.231394868040985	0.228117493508442	-1.01436704604341	0.310407642733104	0.410092845141919
YPK_0188	191.863077645828	-0.442491663992379	0.148462964590273	-2.9804851682274	0.00287792174178705	0.00640815082999714
YPK_0189	483.109867042817	-0.0752480085707928	0.0975317004359384	-0.771523599347249	0.440396639823506	0.539366147094971
YPK_0190	247.726600246237	-0.252650880583328	0.132293955755452	-1.90976888657224	0.0561629769733804	0.0942956852576815
YPK_0194	9.43191826863365	0.250155493234996	0.600790469255726	0.416377266345279	0.677133961064046	0.75154845860739
YPK_0199	8.61571014424717	0.411167646640951	0.671952275980497	0.611900072874944	0.540603873405547	0.63227495858569
YPK_0200	141.937575385643	-0.929552980167653	0.162690861464478	-5.7136152073951	1.1060093539019e-08	4.85442464755834e-08
YPK_0201	132.016046844866	-0.469966855131215	0.176480695380971	-2.66299299261424	0.00774490269465665	0.0157634913301314
YPK_0202	45.9362580628386	-0.436892541788908	0.275150862032556	-1.58782908605685	0.112324992437509	0.173505518946585
YPK_0203	125.591363771359	-0.21387391320099	0.177332639432422	-1.20606062079448	0.227794117183387	0.31587982834642
YPK_0204	10.3732277191044	0.502728525820929	0.602739160310754	0.83407310977063	0.404239786981319	0.504376084670356
YPK_0206	13.476841773393	-1.07837755752912	0.522160337956025	-2.06522303427025	0.0389019020189081	0.0679466761434095
YPK_0209	10.7428390233545	0.166699843601552	0.568190826803272	0.29338707303571	0.769226305169738	0.827770302301439
YPK_0210	15.6648130778597	-0.874715806511259	0.497423055755403	-1.75849469860798	0.0786633728181186	0.127530013508162
YPK_0212	14.5043944238121	-0.168919278649685	0.492664458586984	-0.342868814069041	0.731697153970282	0.799114215880923
YPK_0215	15.711877674141	0.275932510243227	0.485386270148919	0.568480254207787	0.569708909773545	0.658725926925661
YPK_0216	56.2582400985326	-0.0106534934644334	0.250438755892327	-0.0425393163549086	0.9660687701836	0.975182626506087
YPK_0218	259.196011958642	0.0335450283795105	0.123004257958239	0.272714367261168	0.7850727897217	0.841620139319851
YPK_0219	2901.78315531039	1.35808823259316	0.0678434938372084	20.0179583299752	3.84142791586265e-89	1.78920154340003e-87
YPK_0220	23.7059600850324	0.889809388211707	0.410879638235614	2.16562055017547	0.0303401947157103	0.0541554692874197
YPK_0223	30.1998038166107	-0.307473403743608	0.337724073526163	-0.910427854707814	0.362596913370634	0.464119359855914
YPK_0224	243.971373954366	0.0967201238211909	0.129980514159474	0.74411248829593	0.456808424747654	0.554415865596555
YPK_0225	2558.50283275016	0.254081884075226	0.0778062496597885	3.26557166276759	0.00109243359299425	0.00261168151851705
YPK_0226	2039.59098158643	-0.00634622753183093	0.0654992187061509	-0.0968901256716055	0.922813650484585	0.94306123961499
YPK_0227	1191.52421261304	-0.350882709172552	0.0821396466568565	-4.27178254903368	1.93916623360601e-05	5.9837561331615e-05
YPK_0228	823.524385147985	0.0955153647974365	0.0960283038337875	0.994658459892837	0.319902404410589	0.420343053123638
YPK_0229	758.743248128069	-0.365031771660626	0.0843548187518361	-4.3273375138712	1.50922604811218e-05	4.71960973497324e-05
YPK_0230	663.249956864087	-0.232446844032446	0.0854540150997473	-2.72013952487919	0.00652543761132926	0.0135116148029564
YPK_0231	1711.28428660809	-0.100162400089806	0.0689619762522613	-1.45242937533307	0.146382253331943	0.217703734388116
YPK_0232	100.229029889535	0.176727675193301	0.190314783800674	0.928607182605405	0.353092698173981	0.454895539235532
YPK_0233	36.9180717657989	-0.359128398714748	0.340327778126006	-1.05524268601366	0.291314346232486	0.389238439667368
YPK_0234	15.6015404150071	-1.43413950299998	0.501881053655721	-2.85752867647355	0.00426954053178707	0.00914670506782738
YPK_0235	855.549230502482	-2.51999253390855	0.58223329477794	-4.3281491397184	1.50367638279173e-05	4.70597217349602e-05
YPK_0237	254.124011689943	-0.248732461058594	0.133205691106835	-1.86728103725767	0.0618623520730683	0.102731984839462
YPK_0238	115.562475440824	0.792129133338769	0.187769356827661	4.21862835726599	2.45793029769811e-05	7.45666363876384e-05
YPK_0239	74.273948311095	-0.136995812193903	0.221703137354955	-0.617924553654682	0.536625072760458	0.628922043534238
YPK_0240	746.928869644336	-0.503338516265901	0.0878189681317574	-5.73154669172071	9.9518945012186e-09	4.39236904462926e-08
YPK_0241	580.640393066859	-0.922656145495535	0.107432507632028	-8.58823987108039	8.83117480432791e-18	6.7365358478486e-17
YPK_0242	1343.84888026984	0.137587569404879	0.0804178904116916	1.71090746972486	0.0870981954748295	0.138761269973783
YPK_0243	406.30676651227	0.111442052714704	0.10287319492273	1.0832953404277	0.278677352862122	0.375501880961742
YPK_0244	173.621160521467	0.394227071828639	0.156989720664939	2.51116487218951	0.0120333481232216	0.0234564378236506
YPK_0245	310.317180534581	0.0600884703210828	0.121232265291856	0.495647509154639	0.620143127197458	0.703278900193278
YPK_0247	571.12163215864	-0.854210091785669	0.0958241715085229	-8.9143488363966	4.90691220334082e-19	4.01373252335254e-18
YPK_0248	3574.31250423474	-0.177751831421629	0.0597791033229262	-2.97347771279565	0.00294445789174009	0.00654158742614983
YPK_0249	133.261794812515	-0.488131851900397	0.168615754357169	-2.89493620427908	0.00379235597287157	0.00822681495704029
YPK_0250	14.6193699763851	-0.0844922854450988	0.509109677442772	-0.165960870886404	0.868187743581365	0.904752639336305
YPK_0251	70.1760165813001	-0.2747482201548	0.226993174365541	-1.21038097697315	0.226132737979457	0.314236402127298
YPK_0252	60.4158017199475	0.306040063055747	0.245849853239426	1.24482507930442	0.213196055257525	0.299837720342643
YPK_0253	7.62830269564094	0.384496518354496	0.689790619779779	0.557410476931752	0.577247008894136	0.665110858036055
YPK_0254	269.68272113745	0.0851301182549858	0.138423205373826	0.614998894333382	0.538555450612363	0.630810955317854
YPK_0255	30.3973846401068	-0.0446305865614366	0.340785132369465	-0.130964007294338	0.895803780135354	0.922843394628121
YPK_0256	250.32134562757	-0.787082562901461	0.151401438969784	-5.19864651391154	2.00744862173662e-07	7.75364789605394e-07
YPK_0257	100.403020959153	-0.650815882855913	0.198967914442782	-3.27095896179317	0.00107183463051823	0.00256553404003728
YPK_0258	296.584371640467	-1.96462580791277	0.680572347186915	-2.88672588011161	0.00389273215402413	0.00843531833485579
YPK_0259	58.7087087402671	-2.14640656315232	0.294135594996925	-7.29733700939787	2.93518959185434e-13	1.78704273762638e-12
YPK_0260	39.461160617992	-1.52025112868449	0.308680128162305	-4.92500485125217	8.43582613475349e-07	3.07810466981466e-06
YPK_0261	55.006489975383	-0.965260890764616	0.25810209871972	-3.7398413091279	0.000184136467260663	0.000495242033889241
YPK_0262	401.869638953253	-0.202281972784974	0.101939357962771	-1.98433634297412	0.0472183572729288	0.0807854262936581
YPK_0263	359.779640425454	0.914478779733686	0.132468019336455	6.90339286655297	5.07749525371321e-12	2.87168624420723e-11
YPK_0264	1238.57082858247	0.211685608968896	0.070074826904966	3.02085097200425	0.00252065389306125	0.00567326251428623
YPK_0265	90.3426574580186	0.281793765185939	0.223069420878385	1.26325591412895	0.206497224241841	0.292494637128247
YPK_0266	301.358585818985	0.185328563134914	0.118468231658181	1.56437350790925	0.117729878430917	0.180306610718762
YPK_0267	94.7438885922711	0.395741359538575	0.197285836521002	2.00592889239896	0.0448638351487948	0.07715722126589
YPK_0268	3561.78228883044	0.247743836544287	0.0705942561471274	3.50940501487766	0.000449110440352053	0.0011471149892605
YPK_0269	423.058308845743	-0.540093692646465	0.105507848684263	-5.11899066639792	3.07175161569845e-07	1.16373824368901e-06
YPK_0270	5163.38792531041	-0.148295778751622	0.0577857402648823	-2.56630404095981	0.0102788686014476	0.0203266937028626
YPK_0271	747.604075754897	-0.363058837374064	0.0863345798626882	-4.20525400078966	2.60789107953953e-05	7.8874261145126e-05
YPK_0272	247.067043854941	0.159681807344061	0.128180823770249	1.24575426063944	0.21285462637752	0.299463918204905
YPK_0273	175.450790508578	0.700307979075265	0.158296987465781	4.42401330743361	9.688404850027e-06	3.1285803263668e-05
YPK_0274	632.903090896474	1.17503540152183	0.0944484312288386	12.4410261370551	1.56480625105673e-35	2.68184759650804e-34
YPK_0275	9189.26420459059	-0.0151345694837611	0.0647191848625209	-0.233849816185271	0.81510157387294	0.864217228431433
YPK_0276	11205.654752157	-0.118477434203139	0.0614154022991586	-1.9291159834145	0.0537164651755331	0.0905721829769743
YPK_0277	45606.5379891453	-0.233041599771576	0.05355019553342	-4.35183471227734	1.35003024883424e-05	4.25120672681382e-05
YPK_0278	32614.8884842648	-0.276698417647044	0.0549476803418305	-5.0356705856498	4.76178847623862e-07	1.78016247190073e-06
YPK_0279	251.40960326091	-0.0745948758301316	0.125468413003873	-0.594531117786826	0.552156935824026	0.642748988217382
YPK_0280	129.827142306807	0.271413128048051	0.199384987700457	1.36125157253968	0.173434201275005	0.251419261386944
YPK_0281	237.674871724157	-1.84055829502636	0.15689947853413	-11.7308120601943	8.86045078034597e-32	1.35438319071003e-30
YPK_0282	9689.24963415732	0.0119299823656402	0.05657207576864	0.210881114110602	0.832980041493901	0.877307823036876
YPK_0283	18120.0815706266	-0.0705689950490116	0.057327190629099	-1.23098645293096	0.218327931068622	0.305751778953193
YPK_0284	13822.3963450041	-0.15042256608249	0.053084315501221	-2.83365368211312	0.00460191742759341	0.00981098066550475
YPK_0285	5696.22643389958	-0.231353209952849	0.0580180975245841	-3.98760421013146	6.67438897572546e-05	0.000190373962211074
YPK_0286	19183.550366941	-0.277390239718062	0.0504965954735415	-5.49324636872609	3.94611683661074e-08	1.64449226906757e-07
YPK_0287	6506.89348054636	-0.365093239666762	0.0546170326211958	-6.68460409042941	2.31549772122382e-11	1.24891764009879e-10
YPK_0288	5949.28680075825	-0.346617501594178	0.065907861068737	-5.2591222954828	1.44744606319207e-07	5.67932503882795e-07
YPK_0289	14491.8483053813	-0.3915931123666	0.0542297457507452	-7.22100218146825	5.16058253121266e-13	3.09556761228347e-12
YPK_0290	8596.37926959043	-0.429950707298965	0.0555359356887739	-7.74184682344114	9.79829935806658e-15	6.53055002669791e-14
YPK_0291	1496.66480935003	-0.324082176026588	0.0785431423635033	-4.126167686629	3.68858359908975e-05	0.000108978376632808
YPK_0292	1951.48891457876	-0.0493394766499699	0.0819525787132189	-0.602049104795423	0.547141451339692	0.638481039779004
YPK_0293	13735.068271059	-0.270548005584564	0.0641940306185445	-4.21453526095318	2.50293047713766e-05	7.58156217214078e-05
YPK_0294	6910.11421631833	-0.271307120911777	0.0613533569795901	-4.42204199196517	9.77724480448945e-06	3.15469536927251e-05
YPK_0295	12578.5339548265	-0.24994419716683	0.0599427005380908	-4.16971866337591	3.04975882840712e-05	9.15390083522652e-05
YPK_0296	6743.45859987099	-0.329008362205135	0.060745212808708	-5.41620231443112	6.08782138131807e-08	2.47959720665002e-07
YPK_0297	7992.84561854151	-0.374894847826406	0.0590943115317307	-6.34400906126313	2.23861652061271e-10	1.12756778690912e-09
YPK_0298	12027.7477896367	-0.360966542698281	0.0561006258994014	-6.43426943837596	1.24068607313812e-10	6.36253389061375e-10
YPK_0299	6138.52495769147	-0.299428723596497	0.0643491144609656	-4.65319105172972	3.26837158093633e-06	1.10878175569211e-05
YPK_0300	8613.44182406188	-0.342826103502215	0.0570927642132253	-6.00472070719604	1.91661536367908e-09	8.92691791153583e-09
YPK_0301	1069.71643517025	-0.249723985032423	0.0750654664247267	-3.32674926203034	0.000878653965618064	0.00213410493857786
YPK_0302	9456.14814726225	-0.343583054458566	0.0531183775724455	-6.4682520468546	9.91430326803554e-11	5.14426299320481e-10
YPK_0303	22659.4908848319	-0.31469144277444	0.0556435557463223	-5.65548765806971	1.55404397348706e-08	6.71518476916197e-08
YPK_0304	4123.02800421676	-0.212475097180304	0.0610302907510344	-3.481469522193	0.000498670528039542	0.00126553629519779
YPK_0305	13669.3214809064	-0.239558490991957	0.057458503970448	-4.1692434441935	3.05612417696929e-05	9.1591185591381e-05
YPK_0306	10559.9074022612	-0.261176096873532	0.0549895064402753	-4.74956248529342	2.03857202801085e-06	7.13590332351455e-06
YPK_0307	16052.4889613423	-0.281990843030723	0.0570903666256406	-4.93937698596025	7.83725662195377e-07	2.86233385298109e-06
YPK_0308	27535.2960172012	-0.272879714664671	0.0567644477727662	-4.80722926711163	1.53036454404214e-06	5.43382352454065e-06
YPK_0309	5930.965086881	-0.192844811886675	0.0657522420269586	-2.93290093146343	0.00335811027184375	0.00736143885173277
YPK_0310	200.814134774201	-0.359025355174132	0.138563695406529	-2.59104922195381	0.0095683804751137	0.0190933559984754
YPK_0311	15.1400050133141	-0.0140869703355862	0.475938178118057	-0.0295983196626262	0.976387405442815	0.98308419473302
YPK_0312	413.82686417763	-0.254445622295863	0.101373994752067	-2.50996937546131	0.0120741632338614	0.0235230706205829
YPK_0313	356.483765352567	0.278219118308196	0.11182551854031	2.48797521299134	0.0128472686784104	0.0249080982849298
YPK_0314	779.140078281478	0.351713955257806	0.0845162740227133	4.16149385813298	3.16172503073672e-05	9.44699577108429e-05
YPK_0315	1481.78352413798	0.446432928239301	0.0800814641225842	5.57473484195951	2.4790717197017e-08	1.0530734912338e-07
YPK_0316	2582.02961679916	0.0145400030964425	0.0609548109790325	0.238537415880824	0.8114642990356	0.862439506008574
YPK_0317	92.3713228509014	0.111708569462824	0.19755560995242	0.565453795464113	0.57176514302298	0.66033203069661
YPK_0318	422.453860956496	-0.0315215268806169	0.108036305967566	-0.291767907078202	0.770464084522077	0.828651809460174
YPK_0319	401.563503509421	0.245995170872218	0.105387749107961	2.33419133584698	0.0195857053812728	0.0364762236163286
YPK_0320	462.298159168036	-0.122363003558318	0.104051079382363	-1.1759897569987	0.239598969234452	0.330397881992057
YPK_0321	524.011282645612	0.0219272232987634	0.0927271359545184	0.236470403976657	0.813067670320514	0.862985229704803
YPK_0322	404.789456818865	0.31602697955743	0.105983562585816	2.9818489947584	0.00286513280698624	0.00638326436851914
YPK_0323	358.099620040511	-0.10945670651895	0.14896118813037	-0.734800171056332	0.462461202920274	0.56058906992081
YPK_0326	1007.92247943719	0.637684142907011	0.0767152294142381	8.31235398467907	9.3822059882269e-17	6.77813020207852e-16
YPK_0327	554.119985358607	0.404683642148582	0.0971910152739094	4.16379683871064	3.12998642585762e-05	9.3663010279443e-05
YPK_0328	876.825065266145	-0.384193682115282	0.0880022085035203	-4.36572773170702	1.26700219866657e-05	4.0032415838156e-05
YPK_0329	24.7479492484566	-0.923553270350839	0.394326341247139	-2.34210392191886	0.0191753748218514	0.0357670432074884
YPK_0330	14.5960318635003	-1.03385749100314	0.489984708438737	-2.10997909362799	0.0348601566819525	0.0614749934538307
YPK_0332	8607.7913025101	-1.08073790973006	0.0609160440447977	-17.7414329291522	2.00749771238566e-70	7.03334817994231e-69
YPK_0333	1782.21421782921	0.186496895295822	0.0898186434761865	2.07637176512544	0.0378595805491343	0.0663506327552115
YPK_0334	2935.57513213874	0.107494380328643	0.0746525936390261	1.43992827427295	0.149887692754343	0.221750887748298
YPK_0335	10308.2525461882	-0.27783647006667	0.0601622090952868	-4.6181228090648	3.87227070764244e-06	1.30581939791792e-05
YPK_0336	12064.5623511802	-0.300380743916815	0.0577285911495793	-5.20332711980629	1.95751853760665e-07	7.58299010800855e-07
YPK_0337	13930.9171968989	-0.431449450093625	0.0609211193436356	-7.08209984882193	1.41986288387167e-12	8.23021545717123e-12
YPK_0338	7334.54142358397	-0.413564613499878	0.0693260244380393	-5.96550309717392	2.43881422097859e-09	1.122705290797e-08
YPK_0339	795.918377332213	-0.0130862261182065	0.0849876319358874	-0.153978006212461	0.877627077256705	0.91099255345026
YPK_0340	35414.3534235039	-0.348122155656633	0.0468255271241814	-7.43445246720688	1.05001976251918e-13	6.55682687667732e-13
YPK_0341	36708.6649745564	-0.457091909496952	0.0485467528596066	-9.41549913376959	4.70839950799251e-21	4.25583416715579e-20
YPK_0342	88.9057826522264	-0.378425084168838	0.199793293336862	-1.89408301874675	0.058213991338902	0.097449975353367
YPK_0343	47.117144217628	-0.13144534567456	0.284871083840753	-0.461420456939182	0.644496977463056	0.725081993116294
YPK_0345	17.4968992092409	-0.135959042411993	0.45596606086122	-0.298177987535291	0.765567321460662	0.824549655582067
YPK_0346	22.0974171309915	-0.19010138900643	0.405094911540625	-0.469276171066802	0.638872245547477	0.719981559955155
YPK_0347	70.6973010172313	-0.265419514190795	0.222438839471623	-1.19322468513713	0.232781389474183	0.321781257307364
YPK_0348	334.110550026689	-0.287910587209396	0.127985643884462	-2.24955376611853	0.0244772861503118	0.044615826827387
YPK_0349	248.672967505336	0.223930414258575	0.131295889214689	1.70554017797477	0.0880937255798179	0.140121759570309
YPK_0350	125.384350933933	0.197074584779935	0.175161498443419	1.12510218587559	0.260545735161424	0.354955459567817
YPK_0351	913.976066731078	-0.264788789271537	0.079100938914592	-3.34747972533472	0.000815499527586089	0.00199540335581788
YPK_0352	319.353565050131	-0.00717302913461635	0.117021533910419	-0.0612966596396467	0.95112295102323	0.965016853690663
YPK_0353	1752.00617648008	0.315427968781316	0.0645275704519894	4.88826662110275	1.01727698060269e-06	3.68472055462586e-06
YPK_0354	4392.78083767551	-0.688922232369895	0.0620725423684535	-11.0986630494455	1.27334359661437e-28	1.66375158382716e-27
YPK_0355	528.748271058243	-0.551355274756308	0.0999481408009383	-5.51641351542911	3.45987629707608e-08	1.45256100319451e-07
YPK_0356	2052.71351375636	0.0639536023363531	0.0733089939836254	0.872384121798726	0.382998859722272	0.483974620376788
YPK_0357	2871.68022176079	0.140492904386822	0.0685085192013416	2.05073625914937	0.0402926378710006	0.0700564573259954
YPK_0358	351.125904393733	-0.169093087411339	0.248973255843814	-0.679161650669076	0.497035443085789	0.59377287844799
YPK_0362	25.7158252345657	0.10452981800855	0.417904249779393	0.250128631292287	0.802487874994762	0.854734866049035
YPK_0363	68.0420853582366	0.719898501972022	0.27253781337575	2.64146282328718	0.00825488662121652	0.0166995892352561
YPK_0364	394.497364796125	1.61871311682404	0.118877629927702	13.616633489484	3.18934047370217e-42	6.28189001760542e-41
YPK_0365	305.65894516545	1.11269280647547	0.124498582612314	8.93739336728333	3.98457901554759e-19	3.27961503587378e-18
YPK_0366	139.405337028828	0.642281119812552	0.170333446610625	3.77072813703335	0.000162771921859264	0.000441456254260776
YPK_0367	296.34193207018	0.219053519444599	0.118124627002179	1.85442718427004	0.0636780686544537	0.105525941315606
YPK_0368	1486.59236446661	0.0329485243263188	0.0661209957718636	0.498306535491399	0.618268002125707	0.701626060310419
YPK_0369	37.7378462344337	-0.139480126314333	0.30451960620927	-0.458033320253542	0.646928502853954	0.726480202659492
YPK_0370	121.546028310004	-0.502907100564512	0.181552792525265	-2.77003230613777	0.00560507328881255	0.0117596635667244
YPK_0372	192.64113829807	-0.667282690041765	0.169987470761643	-3.92548160786173	8.65563838132461e-05	0.000242860895476004
YPK_0373	2675.3890395387	-0.207199106235691	0.0628135167536434	-3.29863884310653	0.000971548204178057	0.00233963463524387
YPK_0375	47.8797152908258	-0.371905646253715	0.270186325454788	-1.37647841957845	0.168673564086949	0.245958983506531
YPK_0376	455.065990018253	-0.640974452417696	0.112290397017857	-5.70818582390234	1.14186716628792e-08	5.000721362095e-08
YPK_0377	731.107482471359	-0.677995838648032	0.0947895107008186	-7.15264625416172	8.51207606137322e-13	5.00732676478107e-12
YPK_0378	2116.99266859673	-0.975867563739951	0.166669362038404	-5.85511069224043	4.76692411595005e-09	2.16177005441538e-08
YPK_0379	414.96519972904	-0.622404682909228	0.133339311065718	-4.66782584921612	3.044037431283e-06	1.04070329796627e-05
YPK_0380	1617.91084288035	-1.04670760299827	0.0851887090387878	-12.2869288055732	1.0647483141652e-34	1.77862387163714e-33
YPK_0381	4531.61273085221	-1.46949911307574	0.0806627585847846	-18.2178137576482	3.72753027433082e-74	1.3664159588959e-72
YPK_0382	459.965200432122	-0.875875074082172	0.104555452585064	-8.37713435719266	5.42319262029206e-17	3.96133202651961e-16
YPK_0385	32.1312494159283	-0.751834842569634	0.340755457184938	-2.20637652814344	0.0273576470766178	0.0494335576341076
YPK_0386	79.665818571932	-0.213160481152492	0.221935926773865	-0.960459553579557	0.336823977837713	0.438791091891907
YPK_0387	286.550048331642	-0.657569740011436	0.119383864545105	-5.50802859764183	3.62874467331849e-08	1.51930828521241e-07
YPK_0388	33.8221579562001	-0.664741589779122	0.320925775889605	-2.07132502191967	0.0383284324654563	0.067053585563739
YPK_0389	138.282289856733	-0.492039005114725	0.165186662591516	-2.9786848247638	0.00289488380160303	0.00643867694974517
YPK_0390	48.5634529529191	-0.899136583491697	0.270898389259549	-3.31909165628235	0.000903107814978304	0.00219081117616367
YPK_0391	102.742626407426	-0.704302027517501	0.189286771515075	-3.72082011796271	0.000198576850644823	0.000530947103220678
YPK_0392	32.4143764686942	-0.402489891892617	0.330591769134308	-1.2174830999168	0.223420462639962	0.31123209415609
YPK_0393	100.60360891095	-0.68490961039701	0.19483180344417	-3.51538916280305	0.0004391100097969	0.00112447382198313
YPK_0394	55.9517362444633	-0.720856231250809	0.252315932908636	-2.85695882515605	0.00427721319130992	0.00915818660053866
YPK_0395	189.880545034698	-0.742782754958178	0.148577929721679	-4.99928055498946	5.75446221703445e-07	2.12517872362308e-06
YPK_0396	64.7833517889956	-0.134420989793238	0.247354522187773	-0.543434535193967	0.586830653042851	0.673800045068633
YPK_0397	37.1133643135414	-0.303159350628497	0.317384553906901	-0.955179913126532	0.33948672199746	0.440954046059037
YPK_0398	70.0880749220242	-0.622576128723473	0.225378764937624	-2.76235486912787	0.00573860681108905	0.0120207113042865
YPK_0399	123.057961785728	-0.644277797521732	0.179220857870488	-3.59488178539639	0.000324538905481986	0.000843679096854529
YPK_0400	93.4941040424811	-0.498908875253375	0.200835577214015	-2.48416581451466	0.0129855326997715	0.0251638394314221
YPK_0401	99.9627192282228	-0.710240982606775	0.192321870867161	-3.69298083158388	0.000221640735285563	0.000586547908419481
YPK_0402	18.5920264508509	-0.277847351962845	0.440600748278921	-0.630610258943443	0.528295389349071	0.622596287807479
YPK_0403	205.74623656368	-0.145134827821078	0.137433751539978	-1.05603482546906	0.290952304490189	0.388885946480978
YPK_0404	43.0154878323939	0.148642613037571	0.295753651757501	0.50258927372247	0.615253072162246	0.699335892245287
YPK_0408	9.01278668690275	-0.771296635676848	0.663792473563831	-1.16195447582561	0.245253957272531	0.336671434411217
YPK_0410	132.973229573733	0.389278462577926	0.172993618176616	2.25024753329626	0.0244332364438995	0.0445765820651604
YPK_0411	21.8965438153753	0.0987145249188325	0.396537941230378	0.248940932644531	0.803406472074428	0.855253084953659
YPK_0412	16.0520268172283	-0.487045670130979	0.462445797005195	-1.05319514910741	0.292251561263143	0.390095728604444
YPK_0413	71.2704624399938	-0.402710525200226	0.22391859758948	-1.79846841457329	0.0721028096171943	0.118151913606984
YPK_0414	69.329327777405	-0.577904985318792	0.225986466930063	-2.55725483551915	0.0105501896819171	0.0208112610616392
YPK_0415	244.281952441758	-0.812525945794775	0.145983654716871	-5.56586932537504	2.60848671864478e-08	1.10567440247481e-07
YPK_0416	107.018906467564	-0.471046305525537	0.189971171342082	-2.4795673059115	0.0131541901431083	0.0254532936346852
YPK_0417	117.748475796326	-0.676024023749156	0.181715627042395	-3.72023053136446	0.000199041011599417	0.000531451147691901
YPK_0418	81.8815182342092	-0.536326856427158	0.218908179073527	-2.4500083034678	0.0142852920362268	0.0274009065753013
YPK_0419	18.3173708184054	0.0154024669177564	0.583580617209583	0.026393040590354	0.978943845022284	0.984914531751771
YPK_0421	50.8853900136449	0.0424837957754762	0.26256250145283	0.161804505747781	0.871459804728873	0.906729536910371
YPK_0422	30.1744243534052	0.255358985643185	0.352284341344398	0.724866125666207	0.468534163946286	0.566389848874304
YPK_0423	22.8074726334148	-0.360489621116561	0.408429049046715	-0.882624832778063	0.377439006898698	0.4792179264481
YPK_0424	37.3171769613366	0.276726000513102	0.309698941003722	0.893532278851985	0.371572194104184	0.473312199632711
YPK_0425	78.1632137024006	-0.568250229009446	0.220620811808481	-2.57568732682726	0.0100041066446778	0.0198627172549044
YPK_0426	233.377245719763	0.129284931753604	0.140419191390888	0.920706995055335	0.35720342314116	0.45914556890125
YPK_0427	255.168057730998	-0.625799158219351	0.154982495612286	-4.03786992683929	5.39387454706673e-05	0.000155757471421132
YPK_0428	758.774569749576	-0.38424303384605	0.0819612481307889	-4.68810617955571	2.75744947110241e-06	9.47633893758196e-06
YPK_0429	181.354704580316	-0.0356786178430845	0.146801384425625	-0.243040063843271	0.807974361273722	0.859422486910979
YPK_0430	144.370848413028	-0.0491789344775985	0.197140111469999	-0.249461837628526	0.803003557073324	0.855054083500078
YPK_0431	1719.09908601228	-0.272182126786164	0.0683536611241397	-3.98196851946005	6.83468340764958e-05	0.000194525604679257
YPK_0432	383.189709544824	0.244036131918842	0.107504198695336	2.27001489132935	0.0232066795437749	0.0425348353304651
YPK_0433	148.095599923208	0.175392036810048	0.165918535557418	1.05709730513715	0.290467180992782	0.388368648953199
YPK_0434	77.0696957515406	0.175267312008651	0.221167365634185	0.792464618394678	0.428089814348433	0.527292364697408
YPK_0435	292.031430355503	-0.0442382926209594	0.118141156407763	-0.374452849168594	0.708067430031058	0.778461248401266
YPK_0436	111.618949977598	0.312773781692647	0.182266124270683	1.71602804933816	0.0861569087473059	0.13753838779459
YPK_0437	543.64515428998	-0.542659566911943	0.0963108058862593	-5.63446190610024	1.75605770830818e-08	7.53221285719621e-08
YPK_0438	113.348857620249	0.0750673533603881	0.193886320691209	0.387171993840368	0.698628882105532	0.769794529433844
YPK_0440	674.386601450302	0.156209958682485	0.0842588852756826	1.85392861739613	0.0637493730917256	0.105599902958218
YPK_0441	13.7510673142095	-0.931698701350523	0.526301727140958	-1.77027483153402	0.0766813686719764	0.124674143150864
YPK_0442	361.68116626342	-1.1537625135458	0.332347800522122	-3.47155152443682	0.000517460018883637	0.00130902505735484
YPK_0443	1836.08231395926	-0.824916321230529	0.32327999710567	-2.55170851464989	0.0107196158924119	0.0211272754348763
YPK_0444	3808.52123435781	-0.727060519940175	0.175309356397504	-4.14730014918089	3.36418905076577e-05	0.000100216888276762
YPK_0445	969.027904137775	-0.314400390709215	0.0874581463880788	-3.59486684424026	0.000324557530818249	0.000843679096854529
YPK_0446	1530.4598394119	4.6547801668967	0.109256224240399	42.604256180908	0	0
YPK_0447	619.461756601963	4.14471666761233	0.137987112731666	30.0369837846544	3.22949210913321e-198	6.08836155240875e-196
YPK_0448	78.4516077098466	2.2108913380052	0.251870181108966	8.77790029876031	1.66554817897115e-18	1.32142389590116e-17
YPK_0449	213.957350489505	3.86437925964872	0.210442090429827	18.3631480363825	2.5913993118707e-75	9.67863195820387e-74
YPK_0450	227.693197572259	1.91354836998564	0.152703359843155	12.5311477884382	5.04275365760537e-36	8.79482895614963e-35
YPK_0451	186.534655115548	1.86856729040869	0.161829442351067	11.5465224576075	7.68681766829501e-31	1.11066099083139e-29
YPK_0452	313.629364304634	-10.129243654185	1.02561830497711	-9.87623134750023	5.27806807770193e-23	5.34421266486494e-22
YPK_0453	5251.48771880473	1.36228868477404	0.0849216952833134	16.0417038335046	6.53369321927051e-58	1.82161207430225e-56
YPK_0454	716.220213527838	0.441622540320037	0.0885934632189585	4.98482082395366	6.20192584320495e-07	2.28191676703052e-06
YPK_0455	450.326516297241	0.451321694384125	0.108297141867834	4.1674386470413	3.08041384322381e-05	9.22493071507038e-05
YPK_0456	27.6646818594778	0.555560793168254	0.357668537465335	1.55328393463207	0.120355316605645	0.183900694111056
YPK_0457	81.5212334651085	1.15498150219648	0.220329962664556	5.24205372809369	1.58799112510662e-07	6.2061765689014e-07
YPK_0458	6990.82712535582	0.122057972419039	0.0610810098738053	1.99829656829861	0.0456845173401634	0.078398354637931
YPK_0459	2805.8216098331	0.127712392039721	0.0686654319151856	1.85992264925194	0.0628964703934796	0.104318025256718
YPK_0460	2617.88311524919	0.311041149696475	0.0704684152378058	4.41390868017709	1.01520796085469e-05	3.26764903823065e-05
YPK_0461	180.504420090347	0.165195168953784	0.148552054396215	1.11203557315457	0.266122855611605	0.361310145873232
YPK_0462	624.000136929678	-0.081337282827783	0.100351174654496	-0.810526464765588	0.417637661065421	0.517666718897308
YPK_0463	191.18217434808	-0.397204146540458	0.143316642251913	-2.77151446126039	0.00557961938409752	0.0117249008182814
YPK_0464	383.8840231037	0.329398673283414	0.112436144187497	2.92965109808562	0.00339342787302455	0.00742652346561867
YPK_0465	3867.85978965343	0.750742992703792	0.0753240195412376	9.96684719265124	2.12879258137752e-23	2.20049342811321e-22
YPK_0466	798.957825548652	1.044672294072	0.107205581863704	9.74456997397903	1.94601020070084e-22	1.92126044503108e-21
YPK_0467	354.473376154712	0.156561658026381	0.110638110456041	1.41507892154924	0.157045357609887	0.230531171960528
YPK_0468	386.451782392414	0.0677301657623164	0.109221226451804	0.620119073577734	0.535179395607948	0.627664968549443
YPK_0469	1243.37226788323	-0.308290721842478	0.070394994967476	-4.37944092452759	1.18984170563253e-05	3.78968890796396e-05
YPK_0470	1284.1908459796	-0.514787167441783	0.0700489460107891	-7.3489637854436	1.99749293038867e-13	1.22987161919265e-12
YPK_0471	892.059236810489	-0.0964868062556001	0.0804022322269788	-1.20005133667451	0.230119403324937	0.318769320421073
YPK_0472	2053.26943573217	0.209478783194771	0.0649975379202839	3.2228725871384	0.0012691199226055	0.00301115981470324
YPK_0473	179.524453337234	0.039713935034319	0.146208519834311	0.271625313486001	0.78591013365047	0.842284718081863
YPK_0478	198.65773383937	-0.0847118208319909	0.141510798576561	-0.598624427846471	0.549423362600482	0.640268585455111
YPK_0479	68.78433197541	-0.0691164201525367	0.231345975228519	-0.298757824009105	0.765124833520018	0.824549655582067
YPK_0480	27.5055217940529	-0.316747879250523	0.373082510058361	-0.849002219913697	0.39588005702639	0.495820672498412
YPK_0482	153.236438514586	-0.916470988879035	0.160424637799881	-5.71278203552669	1.11143998704924e-08	4.87285814920039e-08
YPK_0483	32.9270015359406	-0.333078000621256	0.326183464106213	-1.02113698968136	0.307189540257874	0.40660761948543
YPK_0484	105.206284905511	0.019801372121694	0.192634324824203	0.102792543020381	0.918127623721619	0.939762195646722
YPK_0485	134.791032591092	0.308548492565541	0.165657966997666	1.86256355886516	0.0625236953621526	0.103743214559414
YPK_0486	858.950871785595	-0.27941372972879	0.0812577125199162	-3.43861180759065	0.00058470502788975	0.00146881167856315
YPK_0487	470.098321684643	-0.0992420459484027	0.0959805656772635	-1.03398063189277	0.301145217792669	0.399810166747544
YPK_0488	33.8719397777073	-0.280889385588575	0.319784411534448	-0.878371100832466	0.379742362105783	0.481193284128223
YPK_0489	656.956073422374	-0.0848369502630023	0.0897057089310962	-0.945725208282634	0.344288761562335	0.446247437064741
YPK_0490	855.040151542712	-0.160390262944772	0.0798581096914575	-2.00844051486394	0.0445965012458537	0.0767975417278533
YPK_0491	256.51999965097	0.0235470171142405	0.133906499043425	0.175846708579875	0.860414373202788	0.899255676744941
YPK_0492	224.76465137747	-0.498820140154545	0.133194772011954	-3.74504293689378	0.000180362926799279	0.000485422724132117
YPK_0493	617.569116827232	0.273847889212736	0.0982822106781358	2.78634238407151	0.00533065346883857	0.0112375170836698
YPK_0494	5720.08117985872	0.402614863608192	0.0580240917880538	6.93875339020961	3.95574964638604e-12	2.24366946275678e-11
YPK_0495	4783.46800918928	0.327789933657125	0.0654515771422973	5.00812887891886	5.49617290584953e-07	2.03168520394568e-06
YPK_0496	153.809573656798	-0.707550153512496	0.167437843679164	-4.22574812220031	2.38148254038202e-05	7.24695570897189e-05
YPK_0497	471.909493796866	-0.285558821493893	0.108563127362491	-2.63034815255841	0.0085297465435482	0.0172380125400242
YPK_0498	2610.20457892629	-0.164628652617998	0.0612782446098276	-2.68657585846699	0.00721885541233349	0.0147926752471161
YPK_0499	616.120433616316	-1.26797450210169	0.10809717479263	-11.7299504314903	8.951107759413e-32	1.36297829305831e-30
YPK_0500	1262.96978672095	-1.17911546864518	0.0792845351008636	-14.8719478161175	5.01332478063192e-50	1.2251699263285e-48
YPK_0501	331.302869010424	0.053163402160414	0.118671735579903	0.447987061962352	0.654162534038007	0.731796968707677
YPK_0502	1043.11087623659	0.0561087212883278	0.0866264603035295	0.647708807352039	0.517173306706221	0.612287416641725
YPK_0503	893.847367992637	0.0660974805227913	0.0871117315847175	0.758766693307095	0.447992132967747	0.546564207833377
YPK_0504	566.230325976504	-0.209230006927848	0.093886726500565	-2.22853660710589	0.0258447530306442	0.0469139739790557
YPK_0505	1389.00811406225	-0.0196195491211961	0.070114802700862	-0.279820356977983	0.779615332741183	0.836902685011481
YPK_0506	733.476330396153	0.217138368316942	0.0888285396949266	2.44446626121158	0.0145066648508231	0.0277851408536085
YPK_0507	396.406730612034	0.0204720886076134	0.104776541067147	0.19538809354752	0.845089136956033	0.887455674591229
YPK_0508	351.112714229813	-0.05376595397383	0.110793560909166	-0.485280494034396	0.627477390135072	0.709969416274578
YPK_0509	170.190327163313	0.268692011434786	0.153792934353736	1.74710244371028	0.0806195695936838	0.130062296667235
YPK_0510	765.643066318695	-0.0296423858195056	0.0833015636620235	-0.35584429050783	0.72195717813905	0.79022075428601
YPK_0511	335.501960714261	-0.667992644413625	0.112824105891533	-5.9206553345596	3.20661259362221e-09	1.46932630302666e-08
YPK_0512	921.556904621982	-0.147491302301494	0.0762661181490386	-1.93390336208364	0.0531250106875716	0.0896130879045999
YPK_0513	274.293417231514	0.207088053677283	0.122465150370765	1.69099578982528	0.0908376067576003	0.144023261975707
YPK_0514	409.161281269026	-0.13147031727899	0.108124539161462	-1.21591563116552	0.224017062931293	0.311843724382908
YPK_0515	723.869385613308	0.00848337617975424	0.0845343323390954	0.100354210473025	0.92006312093291	0.940736026800979
YPK_0516	392.620664903114	0.111881304748876	0.104087106694563	1.0748814939893	0.282427788339622	0.379671176243316
YPK_0517	319.574367853502	0.563738259844118	0.120719991461034	4.66980036215527	3.01492583970784e-06	1.03164143469346e-05
YPK_0518	1293.0426956071	0.671315859810556	0.0729369566529286	9.20405636068722	3.44686371784932e-20	2.97950512204486e-19
YPK_0519	495.290056812315	0.420360279987049	0.101403588402475	4.1454181909088	3.39194089195583e-05	0.000100891765524066
YPK_0520	1261.81363944165	-0.03313454690293	0.0722019603298752	-0.458914782251692	0.646295363032692	0.726480202659492
YPK_0521	1446.11125727456	-0.313118706544438	0.0879261556449246	-3.56115542920944	0.000369226423678618	0.000953533862585551
YPK_0523	118.401195756945	0.473184149227131	0.180197942587061	2.62591316212458	0.00864168607751487	0.0174286475704948
YPK_0524	9484.72014811336	0.208761635308802	0.0704126421290589	2.96483172618581	0.00302848535035756	0.00669819748718748
YPK_0525	2911.12713437128	0.277946526013824	0.0776480930556505	3.57956667158097	0.000344164435084909	0.000891719239856777
YPK_0526	3472.34967716968	0.0820491671146753	0.0685016599514749	1.19776903468905	0.231006945268839	0.319551536100397
YPK_0527	2154.47887376392	0.00358308449399344	0.0651386581652474	0.0550070356823083	0.956132858617395	0.968712999239545
YPK_0528	875.296534943841	-0.58778502583119	0.0809931785229202	-7.25721642921883	3.9513720329698e-13	2.38467711562918e-12
YPK_0529	1021.14019603988	0.152088653482493	0.0822559256323596	1.84896896257966	0.0644622945435457	0.106736187410246
YPK_0530	2396.36652520939	0.140241602893913	0.0641558973543838	2.18595029727739	0.0288192418390417	0.0516970450569851
YPK_0531	66.976705096021	0.289067330996977	0.241268516180645	1.19811459685251	0.230872406970737	0.319477056692468
YPK_0533	1585.03295854593	-0.360286123169337	0.0662553506232768	-5.43784192189847	5.39297885169067e-08	2.20794242749156e-07
YPK_0534	645.918637552648	-0.0583584369237454	0.0868367155921721	-0.672047952594445	0.50155316926181	0.597977921370278
YPK_0535	422.157894638464	-0.121063340611406	0.101936022949793	-1.1876404151164	0.234975108045323	0.324587038643208
YPK_0536	740.50380611684	0.386563501897153	0.0890419288851253	4.34136486863247	1.41600354500398e-05	4.442122055999e-05
YPK_0537	426.980513732208	1.06934938306394	0.108811689704946	9.82752299834317	8.57006993123109e-23	8.61139767963043e-22
YPK_0538	582.325473676016	0.71965213553617	0.0958802204733819	7.50574135085514	6.1081918156939e-14	3.88159412493293e-13
YPK_0539	1052.15090601437	0.597059574196656	0.0827858941861966	7.21209307534674	5.50982898783898e-13	3.28021247561722e-12
YPK_0540	532.897621438498	0.131817823788588	0.102830997515114	1.28188801989608	0.199881931103829	0.285015301172733
YPK_0541	71.7644536585305	-0.0678194586444622	0.226081727057572	-0.299977621044941	0.76419422580096	0.824147354929447
YPK_0542	288.948417850048	0.456256995585899	0.135461227177471	3.36817409005268	0.00075667799906041	0.0018629901730598
YPK_0543	111.590957532155	0.066044095597227	0.182402594520546	0.362078707108456	0.717293214914712	0.786378159716113
YPK_0544	154.929623799199	-0.0674226979786401	0.162855896020817	-0.414002192281832	0.678872501304375	0.752844883099166
YPK_0545	61.3145620730666	-0.675861819791248	0.244928348668622	-2.75942667912918	0.00579028789554127	0.0121161468173615
YPK_0546	1105.53853848523	-0.634831445300211	0.0772237785683113	-8.22067317955242	2.02364037869177e-16	1.44353013680013e-15
YPK_0547	2590.11753440655	-0.47515501833646	0.0653299584838889	-7.27315659405537	3.51182817319211e-13	2.13241222970361e-12
YPK_0548	830.20807414102	-0.49740959837472	0.0799180008732646	-6.22399951124305	4.84638587759841e-10	2.34557966863229e-09
YPK_0549	96.6196919802006	-0.138486146638488	0.202248099667196	-0.684733982007097	0.493511801267922	0.590275897649458
YPK_0550	241.032368551879	0.206817988657344	0.131812056148071	1.56903696597385	0.116639325806568	0.179190954935275
YPK_0551	281.19544511105	0.0700596899476967	0.125870849659296	0.556599801600865	0.577800889365615	0.665555345067929
YPK_0552	540.098180595313	-0.117743687367248	0.10934163968943	-1.07684215914159	0.281550787108887	0.3786207765503
YPK_0553	81.1514947108271	0.0197551670033171	0.213048779421011	0.0927260276121013	0.926121219044757	0.94546516405317
YPK_0554	244.491593960274	0.0308431847078354	0.127586853745329	0.24174265453242	0.808979576057775	0.860029576158091
YPK_0555	182.261715294881	0.066630155861067	0.14409626132159	0.462400309695502	0.64379427727452	0.724497312032355
YPK_0556	218.551834987858	0.221392632155966	0.134987654916696	1.64009540200244	0.100985332306594	0.158003353784611
YPK_0557	43.9829968396417	0.195585475312605	0.291376727380399	0.671246043124316	0.502063801432835	0.598031374787655
YPK_0558	2424.08935588232	-0.798787687397594	0.0651060601169033	-12.2690220536046	1.32848183819572e-34	2.1914414989237e-33
YPK_0559	867.276547111324	-1.028652786994	0.0805311713861619	-12.7733493663146	2.30996259232219e-37	4.11943328964123e-36
YPK_0560	223.166571358751	-0.608490102694434	0.140458024441685	-4.33218468729827	1.47637013841643e-05	4.62416881170146e-05
YPK_0561	43.0448614028903	0.0453911893045293	0.293694524379082	0.154552385341517	0.877174209823607	0.910761263228865
YPK_0562	949.917012177269	0.597168314061085	0.0871977758487491	6.84843516074213	7.46621603633738e-12	4.1690760631678e-11
YPK_0563	1031.35963468601	-1.31389165697143	0.0986721824790114	-13.3157251006474	1.87542766353685e-40	3.586868656977e-39
YPK_0564	2263.31971923435	-1.74032490083165	0.175389157595725	-9.92264815390201	3.318331394028e-23	3.40343885724271e-22
YPK_0565	122.267554478341	-0.546042729066739	0.178288443389761	-3.06269278414765	0.00219355130775538	0.00500266590412463
YPK_0566	78.1346807190561	-1.23702805478715	0.218925252041467	-5.65045851610046	1.60020422353773e-08	6.90109860673841e-08
YPK_0567	63.4798184419499	-0.645442896988536	0.239003672742202	-2.70055639556942	0.00692235998879227	0.0142812002061639
YPK_0568	47.2739588620342	-0.458201097985829	0.281232340480022	-1.62926175988063	0.103257617679113	0.161261107846789
YPK_0569	57.7235004648534	-0.551852254731222	0.252431702646858	-2.18614480251413	0.0288050130715508	0.0516970450569851
YPK_0570	87.6938144433532	0.0208313040403074	0.204582718287863	0.101823380853686	0.918896866865685	0.940272084756073
YPK_0571	11.6535209147796	0.0505483492793773	0.559180206249289	0.0903972435262528	0.927971547074092	0.946865813109879
YPK_0572	44.2085751479043	-0.100153178818171	0.290256193967662	-0.34505096152859	0.730056058915511	0.797541925288771
YPK_0574	11.2481888803511	-1.65482709120353	0.607335443703037	-2.72473327279195	0.0064353452103974	0.0133460092655648
YPK_0575	316.586107892196	-0.231222356552661	0.11643204046876	-1.98589971988595	0.0470444598511728	0.0805227049506239
YPK_0576	141.848522375598	-0.383228433670448	0.165807910404728	-2.31127955677753	0.0208174184603972	0.0385482505541219
YPK_0577	236.192848825667	-0.097154737551826	0.137194310418417	-0.708154275899067	0.478849457298015	0.575695414953794
YPK_0578	10.2902988092684	0.346810307040401	0.581636538595467	0.59626636916222	0.550997294188657	0.6417764894654
YPK_0579	13.2732657972584	0.607101688921163	0.536457204155671	1.13168708373798	0.257766013670462	0.351773749783303
YPK_0581	52.6177624066726	-0.427273258119189	0.259305225118411	-1.64776185255841	0.0994015499396156	0.155668803880909
YPK_0582	128.181490027192	-0.0396128563903154	0.173682141163346	-0.228076739064726	0.819586583086289	0.867810452644722
YPK_0583	298.505266323008	0.366220142532696	0.11838478537397	3.09347304533966	0.00197828523093858	0.00454821790318575
YPK_0584	101.16119266188	0.655598086947661	0.195097744163655	3.36035708540906	0.000778417918325303	0.00191057441949775
YPK_0585	127.498090050877	0.206373526337464	0.170468923399132	1.21062257109623	0.226040089687532	0.314236402127298
YPK_0586	114.579212459991	0.262465859894382	0.181638377692158	1.44499121402203	0.148460353517514	0.219968016308323
YPK_0587	570.320723934057	0.150642723931304	0.0901054305132984	1.6718495552726	0.0945539921247784	0.148961104187026
YPK_0588	192.026838311766	0.258597918763333	0.1454165644891	1.77832504620006	0.0753504850900451	0.122711875965236
YPK_0589	87.2330848935187	0.680621902947731	0.205645427081467	3.30968654449145	0.000934005044568301	0.00225471095819872
YPK_0590	59.6873903490976	0.334851492455669	0.256040779382943	1.30780531625728	0.190939350590543	0.273788080039101
YPK_0591	60.90039275834	-0.0306200543460518	0.24167775211439	-0.126697861421513	0.899179538536514	0.925839217962564
YPK_0592	33.0755991792772	-0.401431475543858	0.320753017605723	-1.25152828971139	0.210741799035185	0.297336700777012
YPK_0593	177.487507713575	-0.115844270450841	0.157025254974998	-0.737742922113302	0.460670684023222	0.558589659432752
YPK_0594	160.175519972714	0.13717558355383	0.159060952064402	0.862408917924054	0.388462534832793	0.48902681411332
YPK_0595	104.417807164255	-0.202244377338395	0.18668133983825	-1.08336686202076	0.278645618346329	0.375501880961742
YPK_0596	66.1000597454586	0.0500623720386948	0.232730171190585	0.215109075813372	0.829682278061128	0.875256578913618
YPK_0597	11.4730594231955	-0.972672791780669	0.557787091617962	-1.7438065641843	0.0811928254856075	0.130720779218186
YPK_0598	21.5646551328772	-1.36531021225058	0.426801107790613	-3.19893783621667	0.00137934907599338	0.00325631663199631
YPK_0599	53.5013200929712	-0.739411110263966	0.260904322553386	-2.83403165968118	0.00459647779566907	0.00980466357384366
YPK_0600	51.8576933276975	-0.909356499350833	0.268083907621672	-3.39205925271033	0.000693694370828715	0.00172184076119805
YPK_0602	175.784294532493	0.410199465396072	0.147870402943104	2.7740471198547	0.0055363658632717	0.0116525637707032
YPK_0603	106.915515518423	0.773839632556169	0.19668188707628	3.9344732962423	8.33793378040575e-05	0.000234611796990948
YPK_0604	46.7472242802055	1.11629785427768	0.291953082399569	3.82355221291996	0.000131542719878442	0.000361651130554689
YPK_0605	67.9913506795179	0.156143520116034	0.227570893071198	0.686131332565378	0.492630294301563	0.589595294495473
YPK_0606	50.0014181788887	0.225015915895078	0.275419321331383	0.816993937852093	0.413931892416823	0.513877818149326
YPK_0607	235.236892581193	0.135150679752575	0.132405726847144	1.02073137598195	0.307381724897029	0.406726019006463
YPK_0608	112.408566557725	-0.211428987480007	0.192184932723381	-1.10013300462178	0.271274175439151	0.367045270185782
YPK_0610	244.391938600316	0.0187704851646689	0.126031972368507	0.148934312555115	0.881605465645281	0.913529747379443
YPK_0611	62.5805549504942	-0.267570353587878	0.239671505611701	-1.11640452587375	0.264249017098	0.359012305659225
YPK_0612	75.4638899674432	-0.177899874880165	0.217305728055446	-0.81866169139717	0.412979458944681	0.512856235245292
YPK_0613	85.9342958473334	-0.798339218440217	0.210693132554141	-3.78910887489449	0.000151188646536895	0.00041194483939406
YPK_0614	538.596976258204	-1.6108646943482	0.132697463772959	-12.1393781655416	6.53205550356083e-34	1.06421431023034e-32
YPK_0615	84.9293542971799	-1.21234379206552	0.217445037959575	-5.57540334533138	2.46956994669508e-08	1.05110263542651e-07
YPK_0617	21.3763477803964	0.0280075641494334	0.403212164078253	0.0694611091742706	0.944622588234415	0.95984701832722
YPK_0618	71.0636476307939	0.501406695606435	0.227521482169282	2.20377737884713	0.0275400042082123	0.0496950212672345
YPK_0622	24.8885567404493	0.099858793722751	0.383948981972845	0.26008349653552	0.794799367845381	0.849058472018312
YPK_0623	35.7432569186522	0.0442416817898669	0.319757343599871	0.138360174286502	0.889955770547117	0.918491891448393
YPK_0625	151.267337686021	0.27823510180949	0.18072712475288	1.53953150192556	0.123674593408658	0.188101312064877
YPK_0626	17.1768935885694	-0.00843411344552801	0.450251559649776	-0.0187320027321802	0.985054898241481	0.989554007139819
YPK_0627	22.5684900613096	-0.0780810349824448	0.390480976407204	-0.199961175319895	0.841510945454676	0.884636705537723
YPK_0628	60.5915144675877	-0.440149016732855	0.246511418818044	-1.78551167667304	0.074178359052282	0.120952274912679
YPK_0629	33.5713282376336	0.18742200031173	0.321490108401564	0.582979057251822	0.559907398643125	0.649860273007368
YPK_0630	60.4630872465116	0.130842910090756	0.246161438629915	0.531532927411384	0.595049529933604	0.68067064114624
YPK_0631	89.7421169180012	-1.10431746804505	0.206844488744906	-5.33887789201365	9.35236037673749e-08	3.71746935055258e-07
YPK_0632	13.5686143368722	-0.777002063793681	0.555439188562787	-1.39889672855852	0.16184395375477	0.236872537122046
YPK_0633	287.948298672231	-0.101754024410776	0.142466326812922	-0.71423210443541	0.47508366795032	0.572210599761277
YPK_0634	5964.23566597652	-0.00878597081950924	0.0549761649922833	-0.15981418166841	0.873027452315886	0.907407635526015
YPK_0635	1713.86995351754	0.0506308796579805	0.0767280354619631	0.659874573265727	0.509334322472199	0.60445281255019
YPK_0636	2824.03391897146	0.771466768106676	0.0863106483907668	8.93825712690632	3.95356289677745e-19	3.26086573090457e-18
YPK_0637	1401.68990456767	0.452677132890082	0.0675730253197582	6.69908045034237	2.09735110082841e-11	1.13745383673694e-10
YPK_0638	346.707031116329	-0.887933388989195	0.11733027537483	-7.56781134411008	3.79564662704634e-14	2.43944236955786e-13
YPK_0639	51.0585638604984	-0.134083323622652	0.269126447351366	-0.498216823141114	0.618331226174047	0.701626060310419
YPK_0640	122.404012601264	0.633291763553049	0.17934117539774	3.53121229493754	0.000413659598438755	0.00106135991589049
YPK_0641	1104.85074926341	0.460794415360375	0.084277496083664	5.46758549759161	4.56207174989761e-08	1.88530710415915e-07
YPK_0642	840.566384919223	0.806005233235903	0.0843018564020989	9.56094287403896	1.16688708273124e-21	1.094717052259e-20
YPK_0643	944.195621257345	0.182581920604031	0.0766345970448808	2.38249991054436	0.0171955361603074	0.0324465708717573
YPK_0644	1574.957221185	0.20643055377305	0.0751296094813379	2.74765908139489	0.0060022383423489	0.0125199481545623
YPK_0645	2178.92207346547	0.0747263612446723	0.0613136914873315	1.21875488870397	0.222937238105593	0.310668259648026
YPK_0646	678.915078147935	0.278361688918363	0.0918153183726774	3.03175650699697	0.00243135244969939	0.00547815211914738
YPK_0647	1041.21427173384	-0.197254780901811	0.0762281198219895	-2.58769049220218	0.00966217545468399	0.0192417266725825
YPK_0648	141.59379303371	0.736902120770523	0.180160205693876	4.09026020997472	4.3088949334293e-05	0.000126268801195016
YPK_0649	1934.59941461573	0.984988290764843	0.0713660275864597	13.8019212232534	2.48149885840379e-43	5.09028703648735e-42
YPK_0650	168.17476161908	-0.0502165303923102	0.157844777921696	-0.318138686965126	0.750379738946328	0.813682110788418
YPK_0651	2035.52520372527	-0.0102428547486132	0.0670025984966743	-0.152872500148208	0.878498822674564	0.911367375794763
YPK_0652	1758.45765032389	-0.234214340889626	0.0638019860680354	-3.67095689842431	0.000241644091306996	0.000635238351583265
YPK_0653	7.86036062192308	0.436855075751002	0.668919080702551	0.653076116908166	0.513707208425362	0.608912226992817
YPK_0654	3666.63108984496	-0.0548660494712998	0.0589888621267565	-0.930108625479206	0.352314845284473	0.454041169427483
YPK_0655	444.135657822425	0.272080236323096	0.108488610592078	2.50791520730346	0.0121445806149488	0.0236383454545636
YPK_0656	222.224568292118	0.380834007843512	0.134332647164659	2.83500709530946	0.00458246679133131	0.00978004637567691
YPK_0657	806.605796123125	-0.465848643688397	0.0823518373087072	-5.65680935498863	1.54212894932061e-08	6.67974672905941e-08
YPK_0658	444.354344834887	-0.207885919377333	0.105353017344959	-1.9732317556378	0.048469164052857	0.0825685974549316
YPK_0659	1531.84792953491	0.147715288043807	0.068435967880844	2.15844522431537	0.0308932328082376	0.0550433432438401
YPK_0660	182.101980958435	0.133932608466225	0.147304538277756	0.909222553711703	0.36323266139063	0.464782839833712
YPK_0661	940.878735967353	2.116268858648	0.0969148729955697	21.8363682811073	1.04758801676284e-105	6.01072602661461e-104
YPK_0662	1641.93621663693	0.199787328360752	0.0681469632187898	2.93171285885952	0.0033709826635872	0.00738556744058757
YPK_0663	389.113377715668	0.617235635663573	0.110445907438177	5.58857860812161	2.28935740890684e-08	9.77730958129684e-08
YPK_0664	17.0654493926426	0.775899514880568	0.465817633587889	1.66567226943369	0.095778708129323	0.150770538959837
YPK_0665	993.255638710065	0.338540602198928	0.0797072883731722	4.24729794612953	2.16364142635382e-05	6.64535019932875e-05
YPK_0666	473.325026955529	0.842147575825961	0.101713169838749	8.27963160681215	1.2355691490049e-16	8.8777100923964e-16
YPK_0667	330.942156746749	0.202937758890874	0.113190502634977	1.79288680734389	0.0729910252484514	0.119409697916785
YPK_0668	514.256872741851	-0.030084899465296	0.106039785148514	-0.283713319705058	0.776630086355615	0.834150437298394
YPK_0669	120.263847100176	-0.0571589791186735	0.175037579875675	-0.326552613211815	0.744006289326238	0.809095794014641
YPK_0670	381.350824484269	-0.88184660205932	0.125325291210368	-7.03646162352875	1.97182926538385e-12	1.13466163686841e-11
YPK_0671	231.676422727809	-0.299318810267406	0.132980844574516	-2.25084154958635	0.0243955748786886	0.044528391399137
YPK_0672	508.141931585509	0.111484592820197	0.107489853178009	1.03716387662724	0.29965948997609	0.398104671414543
YPK_0673	73.371588715592	-0.48051552727797	0.228168772041084	-2.10596534740279	0.0352073625287711	0.0620596385803226
YPK_0677	8.75831519478658	0.308686024507076	0.649909018367631	0.474968058271294	0.634809740393602	0.716014747070732
YPK_0689	9.25112089696317	-1.72826255709066	0.660926859590322	-2.61490743190847	0.00892516408283841	0.0179273082719215
YPK_0690	16.8798913010028	0.833651829205181	0.46344520684648	1.79881422202589	0.0720480728585972	0.118111105775232
YPK_0691	17.0293765725776	0.705734020261401	0.477455329000261	1.47811528617584	0.139376923237866	0.208459856100761
YPK_0692	58.814806920282	-0.0677506740564869	0.246717137260635	-0.274608706994336	0.783616876215932	0.840286894078785
YPK_0693	22.914960835431	-0.259526929668904	0.402425555151694	-0.644906682357874	0.518987661033996	0.614068185903643
YPK_0694	38.6526286399291	0.61494678173856	0.311222552008722	1.97590688004295	0.0481653248324919	0.0821216714090592
YPK_0695	257.72992198715	-0.786328987634062	0.125996924515335	-6.24085858173749	4.35175557903448e-10	2.11393869170522e-09
YPK_0696	74.1186615551048	-1.01348213852868	0.226696609448324	-4.47065415312138	7.79807130507612e-06	2.55356197657538e-05
YPK_0697	140.344046072291	-0.0641401357381228	0.164569560714811	-0.389744831665886	0.696725241909344	0.768124542667528
YPK_0698	121.963607007833	0.797771756713337	0.200964578247656	3.96971328813087	7.19591678358649e-05	0.000204219602481856
YPK_0699	527.757919229764	0.420132444821703	0.103109285636162	4.07463248561539	4.60870704253309e-05	0.00013416081751021
YPK_0700	134.055699850317	-0.556628645014498	0.166076543307922	-3.35163915341407	0.000803346544535557	0.00196688247978743
YPK_0702	37.9825904153025	0.103137535683572	0.315320514189068	0.327087934474603	0.743601377249584	0.809095794014641
YPK_0703	19.6265674742409	-0.0678769629462512	0.419181899087657	-0.161927227998118	0.871363160930098	0.906729536910371
YPK_0704	14.8012111392529	0.0561322711854683	0.494649470529569	0.113478886625257	0.90965090097928	0.934333642290078
YPK_0706	7.97029811937698	0.47196202857625	0.664027817338815	0.710756411482436	0.477235195839288	0.574452459813846
YPK_0708	7.51885040455686	1.48628016496752	0.73629226439625	2.01860081497156	0.043528726260513	0.0752205269600048
YPK_0711	33.1660424693796	-0.0904475853536428	0.324168309792001	-0.279014273207882	0.780233871140593	0.837112708901248
YPK_0712	36.1802662288301	-0.220154801292368	0.333094130296953	-0.660938699508456	0.508651626605471	0.603823625106765
YPK_0713	14.9775304452471	0.178826011691758	0.49363565236492	0.362263160764492	0.717155384644998	0.786378159716113
YPK_0714	45.4895578191969	0.103676589889628	0.279134185522246	0.371422044546977	0.710323208842307	0.780507794561947
YPK_0715	8.7931764852419	0.435181775946393	0.626654671625759	0.694452296696969	0.487398606864507	0.584655189687267
YPK_0716	26.7368243779701	0.0245264100739332	0.369862018741623	0.066312324140173	0.947129171577536	0.961950844093244
YPK_0717	53.7864231408267	-0.671757858717713	0.262433092024551	-2.55973000026563	0.0104753513229569	0.0206739361353871
YPK_0718	42.2159031475886	0.824064675888226	0.297271014035012	2.77209898369428	0.00556960975388721	0.0117108236219128
YPK_0719	10.1826380456249	0.929179533263111	0.602599806771361	1.54195126321317	0.123085437322	0.187637753699575
YPK_0721	20.7885920546762	0.460997415813946	0.432679223270837	1.06544846856532	0.28667303327225	0.383944025279039
YPK_0723	26.4568373187747	-0.119310320031999	0.364980475425862	-0.326895075394887	0.743747245918529	0.809095794014641
YPK_0724	58.7421266112945	0.409405704823697	0.255687064018432	1.60119834922186	0.109332994366953	0.169678292708258
YPK_0725	106.872754041879	2.44043426335784	0.227670930840257	10.7191298175442	8.2778446109725e-27	9.84143748193398e-26
YPK_0726	128.751752226129	0.540615513601328	0.174813437491911	3.09252836256562	0.00198459268091609	0.00456007105266791
YPK_0727	35.691860910954	0.877530710718617	0.325167431292892	2.69870419441912	0.00696100190900843	0.0143352298781177
YPK_0728	16.6567746010406	0.645622632626791	0.493134291418847	1.30922274897818	0.190458908457008	0.273297143378505
YPK_0729	45.5716444525421	0.255514979768931	0.283449691835259	0.901447371893552	0.367350503796734	0.468688573809626
YPK_0730	19.1481804906306	0.718823340673902	0.435552627518674	1.65037080540418	0.0988671184917187	0.154954442640029
YPK_0731	12.7512027778835	0.404741075412426	0.517178815634578	0.782594072256826	0.433865523558034	0.533273395767233
YPK_0732	31.1028773863136	-1.10946321909875	0.367382494626326	-3.01991312957688	0.00252847195762496	0.00568762527286205
YPK_0734	13.6057200286421	0.211584843140566	0.50685922343341	0.417443016440173	0.676354396338348	0.751020312801024
YPK_0736	285.584288784717	-0.11608362474909	0.130041443733623	-0.892666379395753	0.372035859997646	0.473750392322509
YPK_0737	145.22229987632	-0.174864853935672	0.170246398450773	-1.02712806571491	0.304360164696611	0.403402039515863
YPK_0738	197.469253638526	-0.0996116046144658	0.143269050843243	-0.695276502693209	0.486882036837195	0.584287961151395
YPK_0739	273.870207644556	-0.496516490746261	0.125596663009842	-3.95326180527068	7.70930054021231e-05	0.000217852397135621
YPK_0742	193.992867061803	2.16400724992176	0.4035980300747	5.36178843469884	8.24020165102899e-08	3.29858021601858e-07
YPK_0743	540.629766183863	0.401191124740552	0.0928535774788595	4.32068570359493	1.55545090040581e-05	4.8603236895869e-05
YPK_0744	174.521426420248	-0.153227367053551	0.152617910509527	-1.00399334876221	0.315381819533225	0.415091962610385
YPK_0745	60.2474622391533	-0.0287975030067827	0.255885369419526	-0.11254063908425	0.910394749062733	0.934333642290078
YPK_0746	65.681099755326	0.0119082554503642	0.23960204161514	0.0497001418272211	0.960361343439056	0.971595264465198
YPK_0748	64.8847226051505	0.102780536005969	0.237284171805557	0.433153780228514	0.664903054338372	0.740881281206196
YPK_0749	77.394006694552	0.233583078292763	0.223986532128105	1.0428442999384	0.297020410265742	0.395128966479191
YPK_0751	344.915797594615	0.0966547737550268	0.112335050423444	0.860415100991982	0.389560264532377	0.489920294562796
YPK_0752	219.938298269184	-0.317853045359048	0.136567736276268	-2.32743877892251	0.0199419238321769	0.0370831735329208
YPK_0753	18.1510187305852	-0.379836686641203	0.458391186538252	-0.828629995069736	0.407313809641209	0.507571725643547
YPK_0754	38.0140000829013	0.12461260404046	0.304199104548559	0.40964158729326	0.682068885274622	0.755966046137242
YPK_0755	12.750961806024	-0.300389749768433	0.516380576732763	-0.581721628007497	0.560754200961013	0.650080785242943
YPK_0756	22.1708718421745	-0.322574327254213	0.393706876844981	-0.819326118556026	0.412600374728274	0.512856235245292
YPK_0757	120.256395799168	-0.627723600259527	0.177719411411201	-3.53210487968093	0.000412265811722656	0.00105846974618028
YPK_0758	130.352404099219	-0.738714045365208	0.16818183782361	-4.3923532702739	1.121303042695e-05	3.59161710843811e-05
YPK_0759	75.3435027217313	-0.579131389150172	0.230242815770047	-2.51530709965159	0.0118928739229294	0.0232398261899691
YPK_0762	23.8724382631101	0.731882253732338	0.401687549181984	1.82201876862446	0.0684521378808935	0.112729623074233
YPK_0763	58.2387411915346	-0.531753776425122	0.248404899354293	-2.14067346420046	0.0323003798674161	0.0574470817138815
YPK_0764	17.4659802119879	0.170958882499137	0.452842627897082	0.377523828295579	0.705784359778426	0.776598187982988
YPK_0766	201.467035902316	-0.105707587900884	0.137309547062435	-0.769848784460838	0.441389597378861	0.539676922361063
YPK_0767	100.960201648433	0.589155539146893	0.199886361089109	2.94745242215025	0.00320404053030738	0.007054947975243
YPK_0768	12.2526610627891	0.79057984293251	0.548628279097444	1.44101183452137	0.149581339416102	0.221463172306786
YPK_0769	11.0360347600598	1.07383446074183	0.616019377677923	1.74318292516971	0.0813016670641076	0.130829331706689
YPK_0770	190.848376560325	1.08472596941673	0.147065439759085	7.37580475190955	1.63355269729341e-13	1.01050548884134e-12
YPK_0771	42.31117577377	1.61175511355795	0.316318173149132	5.09536046415539	3.48078317921866e-07	1.3124210101454e-06
YPK_0772	110.842638928342	1.92064830842136	0.209655347413205	9.16097935072459	5.14284368703815e-20	4.38804270624656e-19
YPK_0773	82.9576296326622	1.65305972161486	0.240757300820059	6.86608346240909	6.59884758358495e-12	3.69516797502303e-11
YPK_0775	7.05541058411935	2.63597332682787	0.880264649535783	2.99452366764697	0.00274873729619697	0.00615163988447925
YPK_0777	223.060538798149	1.19341804700973	0.140746988147294	8.47917289541428	2.26800436120806e-17	1.6941564652873e-16
YPK_0778	302.542286832642	1.50969023475026	0.133857901727462	11.2783049432824	1.67950883941824e-29	2.2387796280326e-28
YPK_0779	520.266217953975	-0.47884737954669	0.0992371190022116	-4.82528497765054	1.39803222014898e-06	4.99081114478792e-06
YPK_0780	151.464594225346	-0.818296008360071	0.159649873771355	-5.12556627217886	2.96644796209344e-07	1.12599879980133e-06
YPK_0781	73.309164189494	-0.35391168912865	0.226224240512186	-1.56442867628762	0.117716930665838	0.180306610718762
YPK_0782	575.456587763088	0.774940233919749	0.0930489000481345	8.32831160302669	8.20034393750324e-17	5.93513010028799e-16
YPK_0783	241.167205545693	0.868029644860049	0.134552593490225	6.45122938431589	1.10946421327241e-10	5.7117930043504e-10
YPK_0784	38.814603548511	-0.13578341025813	0.301732697646587	-0.450012250303647	0.652701607470661	0.730854772489509
YPK_0785	19.2543330790837	-0.689229885190412	0.440143053522969	-1.56592244197362	0.117366775273729	0.179959358368975
YPK_0786	49.0444771585611	-0.541922351933375	0.270281130680106	-2.00503213291191	0.0449596119408029	0.07728836459993
YPK_0788	23.8470906187282	0.612116653532458	0.389666506000988	1.57087315462239	0.116212115367614	0.17860394593959
YPK_0789	11.0370146362449	-0.571667445482492	0.571022404233151	-1.00112962511551	0.316764144215023	0.416495930570334
YPK_0790	211.58128445577	-0.579870365398049	0.137048045305408	-4.23114655963041	2.32503110607556e-05	7.10246770752557e-05
YPK_0791	126.46640575981	0.397783291508994	0.178652235482966	2.22657886386718	0.0259754328530381	0.0471079883944929
YPK_0792	685.587023222522	-0.572670051149682	0.0902120981695107	-6.34804048203846	2.1807470577497e-10	1.09981880275555e-09
YPK_0793	11.5463313723956	0.160558519464159	0.548887146504447	0.292516449850694	0.76989178445519	0.82826129746144
YPK_0795	8.77700850744294	0.708952432960169	0.637793289237044	1.11157085677124	0.266322708741502	0.3614575261939
YPK_0798	16.7574480575977	0.291537600064795	0.483863850093063	0.602519903085801	0.546828118793734	0.638481039779004
YPK_0799	30.5148887387564	-0.0844004216814918	0.341397342572397	-0.247220499859614	0.804737581020742	0.856439807328257
YPK_0800	17.3196291628315	0.143938491309924	0.444146069830184	0.324079173693822	0.745878093760174	0.810132063977099
YPK_0802	25.0526143337081	0.487638710512235	0.380991622482808	1.27991977181661	0.200573353197449	0.285123843916948
YPK_0803	45.1491303872582	-0.534286607793597	0.283296876347993	-1.88596010898933	0.0593003304148412	0.0991008898743589
YPK_0804	30.0235855251469	0.0918350570518419	0.359116346039615	0.255725082037094	0.79816312631636	0.851242751120135
YPK_0805	16.7301333618658	-0.00760601150693268	0.469237471593291	-0.0162093011905178	0.987067415162167	0.991324174689756
YPK_0806	44.9343901959017	0.714381480223998	0.286127568057982	2.49672369940681	0.0125346580726231	0.0243497111430397
YPK_0807	24.7430158710045	-0.138079537275559	0.374223784488177	-0.368975845467464	0.712145728965792	0.781859384629942
YPK_0811	318.276231859104	0.585066529179659	0.116498676114687	5.02208736349667	5.11129230463009e-07	1.90184269116828e-06
YPK_0812	320.517093224467	-1.2463556106231	0.116351668614224	-10.7119702318625	8.94378169576857e-27	1.06013268663317e-25
YPK_0813	120.908603386036	-0.988752131909943	0.183445958000118	-5.38988235385	7.05038231389643e-08	2.85403513095255e-07
YPK_0814	62.7226818204769	-0.613981026140918	0.241773434932737	-2.53948919703164	0.0111014473735798	0.0218442495785301
YPK_0815	447.533661671441	0.259874427667731	0.0990017339437893	2.62494824399017	0.00866621392123497	0.01746921635141
YPK_0816	79.3626247980127	0.974877362013323	0.243959276562646	3.99606596539068	6.44037949896591e-05	0.000184097201706903
YPK_0817	15.1337545409	0.497587924464678	0.480888062054718	1.03472713034007	0.300796362148263	0.399480978780602
YPK_0818	772.937825106906	0.128839622196731	0.0899433847043732	1.43245245462134	0.152014375790834	0.224143357078552
YPK_0819	349.826977614063	-0.144080775484863	0.111980804929956	-1.28665600836667	0.198214212693422	0.283091655141868
YPK_0820	835.891314110159	0.283219890461187	0.0806506182627629	3.51168901816035	0.000445268698238307	0.00113950793556914
YPK_0821	742.87943185462	0.882519736288958	0.0919340253481456	9.59948977483513	8.03411369458971e-22	7.60934356863173e-21
YPK_0822	465.269522738395	0.24245864879183	0.104418795118943	2.32198282421903	0.0202338604895363	0.0375203061724002
YPK_0823	149.655178271412	0.641331934007366	0.164074643717998	3.90878151233198	9.27628098497678e-05	0.000259722746955609
YPK_0824	392.0773503561	0.242404821794969	0.105791094839838	2.29135374921638	0.0219429622649863	0.0404809821095438
YPK_0825	87.5052010678778	-0.254478291761136	0.203988808193716	-1.24751104736821	0.212210172066893	0.298832192523718
YPK_0826	795.400505978988	0.673542254132482	0.0854104987798711	7.88594217051005	3.12171159705216e-15	2.10542695276482e-14
YPK_0827	472.987768420781	0.545062609088567	0.10062297413859	5.41688032732805	6.06479038385146e-08	2.47276056948177e-07
YPK_0828	205.491767448068	0.513583466123383	0.139519223703326	3.68109463693311	0.000232234780277528	0.000612536638986498
YPK_0829	320.90425619009	0.491129880801894	0.120066361302761	4.0904869230063	4.3046848353254e-05	0.000126238868615209
YPK_0830	174.250023897332	0.540101604604465	0.157338526449506	3.43273587717117	0.000597523874890544	0.00149626630024773
YPK_0831	385.829189781749	0.502311601661998	0.10854707397879	4.62759228093197	3.69941407965511e-06	1.24859167445478e-05
YPK_0832	451.050281638678	0.878660963829289	0.121732883374046	7.21794259263081	5.27799869297619e-13	3.15167372933525e-12
YPK_0833	85.4952518826699	-0.415765686342157	0.206120320222198	-2.01710188444284	0.0436848820332311	0.0754574380320951
YPK_0834	1846.41256119064	0.496496103659744	0.067784091094747	7.32467007584056	2.39487162307706e-13	1.46316307959291e-12
YPK_0835	730.604859592408	0.475576222833052	0.0852297375083183	5.57993297570154	2.40611282567963e-08	1.02648714190363e-07
YPK_0836	364.629059048125	0.98428806036065	0.124781112247252	7.88811738118106	3.06779149893703e-15	2.07259156045933e-14
YPK_0837	559.727763514482	1.11332129977053	0.106737610728442	10.4304498870881	1.80033850842705e-25	1.99650984730047e-24
YPK_0838	1944.01521582591	0.344364236131209	0.0680832561532717	5.05798717023702	4.23704933211226e-07	1.58849226380989e-06
YPK_0839	756.317705036886	0.996725847496877	0.091716874486053	10.8674205600895	1.64794128336868e-27	2.02614892573187e-26
YPK_0840	23.6856892504345	1.00825563682079	0.407795672994484	2.47245300426331	0.0134189355609461	0.0258518568787278
YPK_0841	184.064180230277	1.13206406900078	0.156933507429308	7.21365428929018	5.44699410695989e-13	3.24768820323106e-12
YPK_0842	108.205358585455	0.35819057038554	0.195597581321952	1.83126277924654	0.0670613303307318	0.110717436390754
YPK_0843	2643.61805089818	-0.116443431289791	0.0592678460964267	-1.96469821259139	0.049449176957068	0.0840933383045671
YPK_0844	372.379111635976	0.280309541272289	0.10862212299467	2.58059346976714	0.00986306520944169	0.0196023469699697
YPK_0845	5268.57303881952	-0.115416494529025	0.0582197905920343	-1.98242716703994	0.0474314515066565	0.0810099726121022
YPK_0846	188.511710777259	0.0413380328617702	0.145201273899537	0.284694698273594	0.775878052805945	0.833568849676726
YPK_0847	8.96783194327476	0.611723590136262	0.647175761410368	0.945220180686548	0.344546478646881	0.446247437064741
YPK_0848	155.129527523514	-0.19481250529063	0.164802734557541	-1.18209510184196	0.237167967717209	0.327273608990042
YPK_0849	1962.06057567026	0.389721009303666	0.0637113443384168	6.11697984637677	9.53654216521835e-10	4.51616871197362e-09
YPK_0850	18211.4522005523	-0.255665138022645	0.0528779778987747	-4.83500217258816	1.33144181035728e-06	4.76598384014872e-06
YPK_0851	1726.88045892021	-0.261503962052674	0.0653868974209248	-3.99933277716568	6.35213113477619e-05	0.000181705832099559
YPK_0852	5231.34160605638	-0.331329794530426	0.0554307877233728	-5.97736038289635	2.26782141241878e-09	1.05255626867127e-08
YPK_0853	7128.20887060363	-0.214166001473109	0.0650317502432534	-3.29325292141168	0.000990353427621699	0.00238057633269843
YPK_0854	1536.94377646183	-0.300276490599252	0.0677989673742571	-4.42892424808915	9.47042764951611e-06	3.06318815885901e-05
YPK_0855	36.833675511038	0.465506949883924	0.308871194280828	1.50712322321868	0.131779075156507	0.198899488579723
YPK_0856	1204.8325380133	-0.0104380538557989	0.0765203312204917	-0.136408895378692	0.89149804191537	0.919790063685957
YPK_0857	1013.57374213901	-0.128624911504856	0.0770627283695755	-1.66909366208785	0.0950988191668471	0.149759834956861
YPK_0858	1531.92488917401	-0.215588626085566	0.069535467321545	-3.10041241383542	0.00193251358550219	0.00445592387012415
YPK_0859	1049.4228342484	-0.405711942424723	0.0781611154161834	-5.19071331395969	2.09489967209021e-07	8.07010525590966e-07
YPK_0860	350.322114853301	-0.343483686795107	0.119534448592272	-2.87351212006437	0.00405935502235513	0.00874849566331191
YPK_0861	1075.14891951047	-0.0792706612528194	0.0723903036974202	-1.09504529203466	0.273496794449485	0.369673543607207
YPK_0862	827.553417784806	0.154418243568557	0.0806231419599046	1.91530917568745	0.0554530861140333	0.0931828386780382
YPK_0863	1410.11631032321	0.244020471891297	0.0739327532373072	3.30057330758463	0.000964875028405342	0.00232497884203089
YPK_0864	1253.84017684257	0.24172928039369	0.069403278528368	3.48296630244759	0.000495890779487774	0.00125928902885959
YPK_0865	902.968667586782	0.346911741143481	0.080632846958127	4.30236255112801	1.68986501275553e-05	5.25544036567096e-05
YPK_0866	17.9023652127337	-0.0774650494099001	0.438332797613314	-0.17672656445443	0.85972317387695	0.899007935916229
YPK_0867	4558.31208216731	-0.620931306843766	0.0652361290783348	-9.51821200332347	1.76184215250503e-21	1.63735518351347e-20
YPK_0868	1953.31231275345	-0.726810582677475	0.0767153518389696	-9.47412174036686	2.69014126135873e-21	2.47680680319051e-20
YPK_0869	8920.0032943375	-0.663988818921517	0.0581816210270288	-11.4123464970674	3.62807936107503e-30	5.02222594073289e-29
YPK_0870	82.4520285054314	-1.49279894942158	0.22452924557731	-6.64857241907747	2.95949359439828e-11	1.58332907300308e-10
YPK_0871	134.085516725034	0.668736406973707	0.172079324937681	3.88621007907772	0.000101821399922836	0.000283083512847266
YPK_0872	16.487557545759	0.0742921790827299	0.470609046927426	0.157863899063944	0.874564045672393	0.908766156644883
YPK_0873	394.805809338729	-0.967328930589603	0.254236694948039	-3.80483600444581	0.000141898172670616	0.00038743094179515
YPK_0874	28.6190550270295	-0.0382548442857137	0.354275765902385	-0.107980415166907	0.914011227794801	0.937210683978145
YPK_0875	1181.1684207493	0.285205369183018	0.073010686509938	3.90635101265891	9.37003715156152e-05	0.000262162382212241
YPK_0876	429.092646800072	0.0917360510486825	0.106852708414162	0.858528084221442	0.390600929658512	0.490870035227385
YPK_0877	75.3242264397634	0.235363993836999	0.219752265043678	1.07104240218056	0.284150364434117	0.381379196514581
YPK_0878	178.669900693214	-0.0803107896898939	0.148452890650122	-0.540985017793778	0.5885179094392	0.674970439826013
YPK_0879	211.030182662952	-0.0267759599480404	0.138329825399259	-0.193566064807481	0.846515671945708	0.888482382087237
YPK_0880	76.2000973334407	0.099283940290594	0.224360042616081	0.442520598288912	0.658112528097745	0.735177059463592
YPK_0881	150.213355431483	0.56796014041476	0.161751668328994	3.51130931929282	0.000445905226789224	0.00114039973698872
YPK_0882	366.179786604869	0.348728118115435	0.122466116401718	2.84754778188217	0.00440574798300549	0.00942320705819488
YPK_0883	476.973729693799	0.163406415058383	0.0997336921087963	1.63842741207383	0.101332564745183	0.15844218950481
YPK_0888	12.9254022544281	0.070242492428677	0.535484866137463	0.1311754950898	0.895636480521843	0.922843394628121
YPK_0891	15.5188813954183	0.0636103389461479	0.483689202639348	0.131510768896732	0.895371268214316	0.922843394628121
YPK_0892	21.5833102701963	-0.133724966045706	0.433956610887105	-0.308152849134714	0.757966028683028	0.819663345412758
YPK_0896	20.6038248429339	0.0729437497431571	0.427946211599293	0.170450743028093	0.864655668784166	0.901783928534382
YPK_0897	14.4571698165594	1.1508368502691	0.510578254999475	2.25398719784939	0.0241969733707969	0.0442270625923291
YPK_0904	35.1054114949777	0.00749912219300257	0.318563656906671	0.023540419725906	0.98121919712981	0.986702260969499
YPK_0910	28.0217666236447	0.0522526916414904	0.35436933470891	0.147452633519806	0.882774763954537	0.914178731492549
YPK_0912	14.5774656449617	-0.624750257197583	0.493938455763622	-1.26483421144387	0.205930764708485	0.291796670537184
YPK_0913	6.45461434442502	0.611508099765457	0.73303133585015	0.834218224867898	0.404158023038324	0.504376084670356
YPK_0914	42.5441423802063	-0.295953885617649	0.305205117536589	-0.969688477068766	0.332201795845683	0.434055085727082
YPK_0915	71.7468432487497	-0.206455929171534	0.226460883606541	-0.911662649564841	0.361946331571311	0.463436457532607
YPK_0916	50.2381891206105	-0.197125213569558	0.273425905472092	-0.720945636914707	0.470942962776474	0.568433899278067
YPK_0917	35.2424625079263	-0.00950251432527921	0.324354598346831	-0.0292966844734485	0.976627971175794	0.98308419473302
YPK_0918	61.8864192304822	0.231511935178632	0.239884636955708	0.965096965427503	0.33449624674632	0.436620719046713
YPK_0919	7.14407965561489	0.677649736211212	0.715119901219672	0.947602961483028	0.343331617972101	0.445509628171599
YPK_0920	1116.3982316547	0.329381838947914	0.0779005935678986	4.22823272406548	2.35534096786713e-05	7.17291914752768e-05
YPK_0921	1211.15194849471	0.388142278529813	0.0713210683084865	5.44218262198447	5.26316769869189e-08	2.15926227141152e-07
YPK_0922	2053.74581213287	0.642545102772133	0.0634585559935642	10.125428993961	4.26106056124566e-24	4.51057186148973e-23
YPK_0923	3111.09300647022	0.21646708605797	0.0654617379458632	3.30677267134258	0.000943774483632392	0.00227690626489984
YPK_0924	5558.24938433287	-0.011520874048386	0.0529925503392192	-0.217405540488953	0.827892313772722	0.87426664983361
YPK_0925	88.8351835005056	-1.1478606348632	0.229177892004062	-5.00860106891489	5.48270821420279e-07	2.02860203925503e-06
YPK_0926	49.1706469834126	-0.0512902682995256	0.275011034296752	-0.186502583180647	0.852050653312058	0.893344421732638
YPK_0927	14.0401237134691	0.371439386961087	0.513124710146591	0.723877411506791	0.469140998790353	0.566950309588219
YPK_0928	29.5366270539407	-0.145208529268178	0.341243828257644	-0.425527195640718	0.670452400760068	0.74580529772664
YPK_0929	18.1181896898108	-0.229299913911921	0.43674963009813	-0.525014557792302	0.599573070886127	0.684658144689407
YPK_0930	37.3283849291496	-0.0555633907184792	0.313206334642574	-0.177401874013459	0.8591927354147	0.89869063130959
YPK_0931	11.1818055112467	-0.543838295894454	0.569105633536457	-0.955601673655925	0.339273515631759	0.440821742168078
YPK_0932	24.1556504768458	0.0210539134873294	0.383634863657416	0.0548800838552839	0.956233998744163	0.968712999239545
YPK_0936	30.9751144849471	-0.829832701395276	0.340090682933065	-2.44003362349859	0.0146858949458906	0.0280605492716123
YPK_0937	10.1535932614697	-0.94329054779012	0.588398056029189	-1.60315034715772	0.108901464689895	0.169074862238155
YPK_0940	13.4891581882264	-0.0395095903725183	0.50345318254186	-0.0784771886296167	0.937448475087919	0.953586462711478
YPK_0941	22.8058664057069	-0.185550924171012	0.390510815368395	-0.475149258019832	0.634680591198428	0.716014747070732
YPK_0943	20.6892636969896	0.323408282115933	0.414561613702325	0.780121148284016	0.435319569442063	0.534396953618954
YPK_0946	14.3008166750828	-0.221451386708502	0.511026713680657	-0.433346008692	0.664763418135555	0.740881281206196
YPK_0951	110.27957580755	-0.438511002615604	0.182954402399845	-2.39683219897186	0.0165374951600598	0.031311307192098
YPK_0952	43.7285615611308	-0.700133566682346	0.296594735902096	-2.36057313880802	0.0182467198763684	0.0341554439671596
YPK_0956	223.027964838088	0.365015876909233	0.134283067919312	2.71825690733075	0.00656268599389496	0.0135745422412906
YPK_0957	54.1577374212169	0.223701528328107	0.263461171740145	0.849087274798683	0.395832730691215	0.495820672498412
YPK_0958	10.2396869849502	0.795585508591327	0.595163330934681	1.3367515558156	0.181303747013131	0.26158219184584
YPK_0960	24.4229020598052	0.361109512569712	0.395690932551448	0.912604972373889	0.361450338232301	0.462951112604879
YPK_0961	248.017484091707	-0.144255646990969	0.133231761172711	-1.08274217589879	0.278922877994007	0.37559716801982
YPK_0962	74.350482172664	-1.0528860308004	0.225934375160704	-4.66014093717037	3.15992942373936e-06	1.07656827990326e-05
YPK_0963	10.5300599278195	0.783219898096105	0.620524332075416	1.26219046959292	0.206880257239644	0.292932381406205
YPK_0964	376.007973945453	-2.15417021821934	0.120471346892561	-17.8811831508822	1.65291828757056e-71	5.84277098258202e-70
YPK_0965	176.66421301966	-1.37066022896546	0.1736225952602	-7.89448070921482	2.91526480503149e-15	1.98308133386936e-14
YPK_0966	788.766574864599	-0.931153276909333	0.0980239668771661	-9.49924091601151	2.1142583116561e-21	1.95568893828189e-20
YPK_0967	657.279129901377	0.558387369873723	0.0861896262135294	6.47859138512044	9.25828516970617e-11	4.8101772948644e-10
YPK_0968	518.505498850507	0.169506810918093	0.0990377180043289	1.71153793053556	0.0869818553382877	0.138631709051643
YPK_0970	161.849329621955	0.794188396999647	0.161290664925195	4.92395761011948	8.48112159801264e-07	3.0917827262e-06
YPK_0971	143.763103115585	0.771345577377881	0.179214098462112	4.30404518392816	1.67707436671392e-05	5.22386893612936e-05
YPK_0972	560.643703593801	0.816602397586183	0.10557704101735	7.73465887770035	1.03680726942088e-14	6.88711405979404e-14
YPK_0973	1317.3230601734	0.596286448170339	0.0931838396815171	6.3990328173675	1.56364236140736e-10	7.95688960001509e-10
YPK_0974	60.795089472873	0.502582091342894	0.258470602466204	1.94444585398685	0.0518417088860867	0.0877474670714055
YPK_0975	189.197293331265	-1.54271489763589	0.16201299888986	-9.52216740759592	1.69604142921001e-21	1.58363868354775e-20
YPK_0976	371.337933177513	-1.33489680900236	0.138874477330302	-9.61225442330493	7.09776271620995e-22	6.73861932697247e-21
YPK_0977	122.73447629607	-0.409723275446505	0.174184795740958	-2.35223329168082	0.0186610669437828	0.0348651080842076
YPK_0978	25.9830878923755	-0.528579292216171	0.384447137674216	-1.37490760215802	0.169160092119994	0.246396175387438
YPK_0979	106.346245315709	0.268405577331085	0.198412614443894	1.35276468224243	0.176130819014694	0.254675643710436
YPK_0981	20.9868574915025	-0.727790541591912	0.409113976923726	-1.77894323499879	0.0752490688852377	0.12259714556241
YPK_0982	109.185857313814	-0.800102739216865	0.189491282106085	-4.22237229240411	2.4174437537835e-05	7.34905990901708e-05
YPK_0983	118.114600226596	-0.77969731442889	0.18341352418467	-4.25103501988137	2.12784890314549e-05	6.55066392500233e-05
YPK_0984	268.859573364458	-1.09558517881546	0.124719227333042	-8.7844128146327	1.57183438200777e-18	1.25209100973214e-17
YPK_0985	198.953584848525	-1.10492522417293	0.14411954447233	-7.66672714806612	1.76440561290351e-14	1.15842152926783e-13
YPK_0986	257.041580646242	-0.51750485516366	0.123683808943806	-4.18409539278323	2.8630387718276e-05	8.62615715195242e-05
YPK_0987	201.91874359752	-0.607293239959935	0.143041446734383	-4.24557534773561	2.18033223128705e-05	6.68404909614429e-05
YPK_0988	234.387063515326	-1.04843087912807	0.131458264809381	-7.97538960862092	1.51900873475664e-15	1.04952104378736e-14
YPK_0989	120.975910684914	-0.997010275085722	0.178800030282864	-5.57611916233145	2.45943486822194e-08	1.0481057743047e-07
YPK_0990	405.225886489159	-1.25171795424251	0.108460927124165	-11.5407270381301	8.22272609918594e-31	1.18377355006099e-29
YPK_0991	239.030655167456	-1.08834579013001	0.132644412546805	-8.204987825974	2.30614253591851e-16	1.64208962224845e-15
YPK_0992	190.667527427716	-1.34213249223548	0.147631362539045	-9.09110685665131	9.80358640466344e-20	8.24042432612793e-19
YPK_0993	231.781394501917	-1.26310838152307	0.139345541346613	-9.06457694531588	1.25088718470772e-19	1.04698992901858e-18
YPK_0994	99.7363209743879	-0.680007355346452	0.196772151004148	-3.45581095635894	0.000548639958204997	0.00138260063305766
YPK_0995	522.88070507286	-0.345083045331284	0.102783016711832	-3.35739362757543	0.000786810117729914	0.00192997599510082
YPK_0996	211.395714025736	-0.897159882270854	0.14857752663059	-6.03832828972496	1.55719011331397e-09	7.28713434823878e-09
YPK_0997	563.577742946564	-0.867930204128111	0.099090152729908	-8.75899552293401	1.96997942746614e-18	1.55982971066769e-17
YPK_0998	385.579420642265	-0.980905841021187	0.106273290890245	-9.23003167403773	2.70551885518292e-20	2.3592839532311e-19
YPK_0999	325.212115440508	-0.523560103813589	0.116462652373609	-4.49551932008231	6.94003561154728e-06	2.28013286191831e-05
YPK_1000	8.1113845277416	-0.0390811323129088	0.65150199668486	-0.0599862049721589	0.952166621741572	0.965828248904659
YPK_1001	1091.33371738552	-2.44804496460257	0.0804099256755161	-30.4445619621804	1.41385864996554e-203	2.79873319760679e-201
YPK_1004	7.77355513991003	0.572836678782895	0.687390178599139	0.833350106849509	0.404647304686578	0.504725481806605
YPK_1005	9.99833543040541	0.281761629974854	0.595610497640697	0.473063572739155	0.636167824476244	0.717342186585432
YPK_1006	5.27317647916388	2.14588778434798	0.93960636065713	2.28381572773434	0.0223823629527353	0.0411956182844625
YPK_1012	15.6562374802059	2.5040795734722	0.584700667395979	4.28266925814257	1.84664561720292e-05	5.71608287608004e-05
YPK_1013	11.942040438683	2.93242941940429	0.717195297431079	4.08874602205	4.3371139759994e-05	0.000126898445618509
YPK_1014	33.4321106210427	2.34365230486723	0.393566397505708	5.95490956474057	2.60215681916979e-09	1.19650857689816e-08
YPK_1015	5.96931621408394	5.77448817639511	1.36520784878	4.22975020364512	2.33950946006622e-05	7.13568409275977e-05
YPK_1016	8.61683815898338	5.3139266630609	1.30259918031789	4.07947950785911	4.51366482853382e-05	0.000131781703954022
YPK_1018	32.0608027530596	1.10552375950416	0.349430096665292	3.16379089853585	0.00155728636833066	0.00365242697406461
YPK_1019	55.2139862622649	-0.193847307065065	0.256370651598344	-0.756121287115053	0.449576480145408	0.547821879007593
YPK_1020	186.902247239673	-0.301651152421855	0.142952927398866	-2.11014323323503	0.0348460203683043	0.0614749934538307
YPK_1021	236.698559110487	-0.554793322706174	0.154078029405028	-3.60072960985097	0.000317325452658735	0.000826507544128902
YPK_1022	83.1691547090053	1.0815147255055	0.232094143101877	4.65981050211495	3.16500625501694e-06	1.07656827990326e-05
YPK_1023	117.836113083084	-0.249614727293413	0.180791037175428	-1.38068087441305	0.167377104405651	0.244248417376326
YPK_1024	341.997096932235	1.97350427277277	0.125638591060154	15.7077873615112	1.33766772614443e-55	3.6272784437026e-54
YPK_1025	328.039024630915	-0.0890726040187292	0.111729677748644	-0.797215259307507	0.425326025319411	0.52489580244375
YPK_1026	396.744191524358	0.61371639688653	0.108831958822984	5.63911927639511	1.70922114834911e-08	7.36322799381297e-08
YPK_1027	268.186346692252	-0.178215142241997	0.123788595493329	-1.43967335223221	0.149959835968953	0.221774744341085
YPK_1028	89.5691777911938	-0.0183052935126223	0.208171793992901	-0.0879335915856424	0.929929457780243	0.948374735536317
YPK_1029	7.92203863728188	0.891142237845607	0.686709232140012	1.29769951551185	0.194390610224282	0.278031945765149
YPK_1030	47.145334593726	-0.0594833422228949	0.276596969379662	-0.215054208136485	0.829725055164974	0.875256578913618
YPK_1031	1233.37481594146	-0.538242866822567	0.0833509435688584	-6.45754977420154	1.06411758935034e-10	5.49262260265709e-10
YPK_1032	276.753650713864	0.483170492088917	0.14272694879593	3.38527864685002	0.000711060328615592	0.00176053023201321
YPK_1033	745.185113873778	-0.0346854244903307	0.0868531091847582	-0.399357315079489	0.689629940928363	0.761787091555633
YPK_1034	1661.02325960274	-0.16710560902866	0.0661080826280532	-2.52776366195423	0.0114791595539067	0.0225482504374076
YPK_1035	843.815660993121	0.969042162935447	0.0962282318064896	10.0702480420106	7.47892296685793e-24	7.83308360470649e-23
YPK_1036	959.968757225997	0.635640252610174	0.0797585968601582	7.96955159234622	1.59251136600299e-15	1.09838893693482e-14
YPK_1037	80.9059376958228	0.25243363105557	0.221768475804658	1.13827553776364	0.255005445250713	0.348366652086809
YPK_1038	55.8591048596332	0.439347348904869	0.252505721157422	1.7399500767389	0.0818677844706761	0.131539999480279
YPK_1039	58.7199107918311	0.236770212922869	0.261655934143639	0.90489143194013	0.365522906606064	0.466958756777478
YPK_1040	88.7044867394814	-0.032820276541786	0.203280502907171	-0.161453145148768	0.871736511884613	0.906729536910371
YPK_1041	1225.08637293981	-0.018971442497545	0.0775188449160008	-0.244733297020904	0.806662944574492	0.858258155756629
YPK_1042	1738.79710736832	-0.316429728608709	0.070957578661488	-4.45942117216649	8.21812908637531e-06	2.68445322219141e-05
YPK_1043	1742.15555969085	-0.102021702155502	0.0685051229445948	-1.48925653688723	0.136419828086228	0.204731121160281
YPK_1044	555.850721468462	-0.291552423987151	0.0942991295954047	-3.09178276870711	0.0019895838833576	0.00456623918505086
YPK_1045	211.749291989253	-0.127051383810472	0.141634476257645	-0.897037128017861	0.369699105588264	0.471533105355649
YPK_1046	645.766206836169	0.0540950557320343	0.0989795797738685	0.546527433796156	0.584703435217599	0.671552335371765
YPK_1047	1053.39432071313	1.32563298478249	0.0782313502925072	16.9450352042493	2.09408730045035e-64	6.96679968275878e-63
YPK_1048	326.308907067236	0.909110639656297	0.120970781783643	7.51512577047115	5.68562484488731e-14	3.6247002835602e-13
YPK_1049	110.834934521219	0.0921368654606678	0.182744265538117	0.504184715122839	0.614131580351286	0.698662909945615
YPK_1050	427.947924165772	-0.0614917601313434	0.108255718364607	-0.568023205242963	0.570019211196283	0.658892279452871
YPK_1051	11.5074494923913	-0.472468482346552	0.545716584520705	-0.865776294413913	0.386612851481147	0.487607607204161
YPK_1052	190.342285990826	-0.0547559488944618	0.1469349434866	-0.372654370670209	0.709405700934865	0.779716038312363
YPK_1053	182.267483371626	0.662950659280291	0.16872702458971	3.92913145296299	8.52532286545679e-05	0.000239454786959749
YPK_1054	1035.25162463624	0.287264745529561	0.0754564380005461	3.80702764590454	0.000140647027981105	0.000384545292663809
YPK_1055	367.644829118853	-0.253449964821683	0.108383070478685	-2.33846451943366	0.0193631641606157	0.0360916981694339
YPK_1056	2211.68941156643	-0.716114575864685	0.0629721952414242	-11.37191697255	5.77061166427783e-30	7.90513895462835e-29
YPK_1057	383.922684895172	0.062240474702004	0.106320107113838	0.585406433379179	0.558274463993181	0.648535388189262
YPK_1058	217.964010924901	0.892830163526393	0.141037851061347	6.33042943300404	2.44479811428584e-10	1.22054927294548e-09
YPK_1059	300.857768431466	1.16735082680391	0.123235097235324	9.47255167555707	2.73089580862333e-21	2.50849570912755e-20
YPK_1060	652.547415868543	0.906134879497984	0.0908730939238902	9.97143203088153	2.03276509386809e-23	2.10673220068685e-22
YPK_1061	672.282495993759	0.184573961915553	0.0854327181149796	2.16045990327902	0.0307370844268872	0.0548144672279489
YPK_1062	567.66260521087	-0.827850108292316	0.0931539611103187	-8.8869018389022	6.28364782685662e-19	5.09773806281257e-18
YPK_1063	4103.09942632524	-0.88222400472382	0.0593664754098144	-14.8606431261703	5.9352661917156e-50	1.44157784374246e-48
YPK_1064	436.027016819837	-0.413750941713871	0.0997929100800263	-4.14609556312241	3.38192723335119e-05	0.000100669548246898
YPK_1065	1799.04548673558	0.632627476809787	0.0697442530221475	9.07067535168659	1.182815810555e-19	9.9211182076001e-19
YPK_1066	14994.8208917838	-0.212471380030404	0.0544538029738867	-3.90186485473374	9.54544491068872e-05	0.000266505052196168
YPK_1067	11369.835347925	-0.22676311725321	0.0546195350707403	-4.15168523422102	3.30035981499574e-05	9.8463636078132e-05
YPK_1068	4151.84554815887	0.200159665059253	0.0583824718248033	3.42842053107825	0.000607104246708247	0.00151929564647152
YPK_1069	2471.19005552697	0.172995394981661	0.0631145034693081	2.74097688284574	0.00612568171645973	0.0127438643801703
YPK_1070	1059.01311154172	0.111118039239677	0.0739075966178095	1.50347250248564	0.132717242568408	0.199858335233292
YPK_1071	1484.12093052629	0.0630284526075474	0.0736530094811442	0.855748503035482	0.392136905334361	0.492534901084624
YPK_1072	876.861096713391	0.269899909533235	0.0939844779437295	2.8717498403814	0.00408205964934361	0.00878370255350447
YPK_1073	2905.48500955725	0.341713042468381	0.0694110402676639	4.92303589098596	8.52118167553541e-07	3.1027236150006e-06
YPK_1074	9788.85028733458	-0.0329612152008304	0.0550778145299501	-0.598448131650301	0.549540958165311	0.640268585455111
YPK_1075	6855.877223564	-0.223648773443308	0.0628500301028721	-3.55845133371047	0.000373047892666224	0.000962147626752822
YPK_1076	3041.55634478263	0.898280492202156	0.0670802221633363	13.3911377039703	6.81290752256376e-41	1.30933499426359e-39
YPK_1077	1937.12483966517	0.86655141260731	0.0758300812923655	11.4275416541661	3.04610780406261e-30	4.2463171817901e-29
YPK_1078	1286.97474767133	0.815555912987574	0.0759534540908008	10.7375750418486	6.78018991238953e-27	8.10959875019642e-26
YPK_1079	1002.10683346903	0.220074228155759	0.0825744770222378	2.66516042355911	0.00769516041163878	0.0156834652052777
YPK_1080	385.398249422555	0.0840659245577156	0.105775807567762	0.794755686491561	0.426755632633852	0.526004218430081
YPK_1081	3301.75752903421	0.187766597584998	0.0566346535512484	3.31540118657368	0.000915116875826173	0.00221731547479485
YPK_1082	3014.79834742444	0.571153069117147	0.0660255595541415	8.6504843423371	5.12813167275631e-18	3.98083790047887e-17
YPK_1083	193.603577235526	1.14759618859203	0.150093182270679	7.64589151372944	2.07502563647045e-14	1.35561493313309e-13
YPK_1084	749.498672133694	0.224266970437867	0.0866799144789561	2.58730031964111	0.00967312427318725	0.0192538456498483
YPK_1085	50.0390081702669	0.356448355551916	0.27813383569535	1.28157135093174	0.199993055483166	0.285015301172733
YPK_1086	145.783440720817	-0.545122946510188	0.164603378731359	-3.31173606952416	0.00092718975151477	0.00224099159111537
YPK_1087	313.484202869799	-0.964038289348666	0.129022417603019	-7.47186657372096	7.90651570366354e-14	4.99232785818245e-13
YPK_1088	260.455581102381	0.545716988114355	0.126730202514505	4.30613206076029	1.66133898356163e-05	5.17892994954369e-05
YPK_1089	151.949900445608	0.438668572804759	0.162561192076013	2.69848275103469	0.00696563475910668	0.0143352298781177
YPK_1090	475.611714557168	0.49809425150207	0.103085914686013	4.83183617295537	1.35279555121907e-06	4.83804660097225e-06
YPK_1091	2029.91884405714	0.615387640733142	0.0714023800136153	8.61858723218746	6.77852300519091e-18	5.21090729661181e-17
YPK_1092	239.144477632585	0.45448508456911	0.130983895535733	3.46977834725585	0.000520888031838563	0.00131685550322406
YPK_1093	162.27679670691	0.572723411765818	0.162809700007198	3.51774747905374	0.000435226310627056	0.00111597212679567
YPK_1094	1131.03575238481	-0.020815585832605	0.0728135096544403	-0.28587532631502	0.774973612198515	0.832823162511922
YPK_1095	254.999361345178	0.202100335274606	0.127755328613347	1.58193272615865	0.113664929022598	0.17516522148714
YPK_1096	449.380254041766	0.809232494995444	0.10610803800733	7.62649569431812	2.41220981072005e-14	1.57071359221064e-13
YPK_1097	515.65339951523	0.302380370149777	0.095671657085512	3.16060554778002	0.00157441551232853	0.00368823136882168
YPK_1101	161.123188420366	0.208725002561426	0.153742715661956	1.35762531358145	0.174582606476526	0.252806342004596
YPK_1104	431.903934665466	-0.592408432484053	0.108558319711488	-5.45705233885783	4.84103692910223e-08	1.99227289005361e-07
YPK_1105	4257.18824238402	2.23003930022882	0.0914114208386428	24.3956310903999	1.9028834865081e-131	1.42141806095954e-129
YPK_1106	99.4492882081755	0.731990619823616	0.196731135169795	3.72076651309844	0.000198619009818092	0.000530947103220678
YPK_1107	164.411325835602	0.144236476865014	0.161986639226434	0.89042205921312	0.37323930191806	0.474824677472237
YPK_1108	139.114577982454	0.128118958387643	0.171754791906952	0.745941099896946	0.45570299616836	0.553413546573785
YPK_1109	411.848818384006	0.474971679806079	0.103408390939719	4.59316381862046	4.3657607541884e-06	1.46723657265126e-05
YPK_1110	57.7207317173375	0.283721263318172	0.252704386446311	1.12273976446567	0.261548034444267	0.35607588320662
YPK_1111	651.142486570919	-0.400773665848393	0.0891796379075327	-4.49400418360008	6.98962540132972e-06	2.29452130711977e-05
YPK_1113	896.566551093634	-0.8250474343761	0.0866574717220778	-9.5207882018776	1.71870458879667e-21	1.60102387459906e-20
YPK_1114	429.101676848617	-0.891192833892042	0.108759304153996	-8.19417557720094	2.5231653176114e-16	1.79018127104365e-15
YPK_1115	611.191760463294	-0.352988476135721	0.0948846288567308	-3.72018608692362	0.000199076042441801	0.000531451147691901
YPK_1116	45.1777754602529	-0.314635183678577	0.285582206893163	-1.10173244720489	0.270578006264074	0.36622848779469
YPK_1117	78.9262457640873	-0.0974433157784583	0.215196282123806	-0.452811334920728	0.650684600882207	0.729348905688748
YPK_1118	10.2710903343063	0.222045950793622	0.600754662524979	0.369611697827463	0.711671833819939	0.781555836364255
YPK_1119	7.97868292995755	0.44339982267107	0.70502208317607	0.628916218728338	0.52940390740925	0.623041043232229
YPK_1120	14.5796802041175	-0.847943879174971	0.492775312319806	-1.72075154330106	0.0852959188524159	0.136328842445182
YPK_1122	50.2870921297911	1.87548491073508	0.302048005591439	6.20922792409337	5.32455491672661e-10	2.55824185865542e-09
YPK_1123	126.038462145819	1.59946102693497	0.193698063483082	8.25749621949457	1.48759913653935e-16	1.06499185923314e-15
YPK_1124	1060.90223521961	-0.282933187714006	0.10299631716695	-2.74702237416305	0.00601390317041404	0.0125376738555393
YPK_1125	203.912136092342	-1.72127759166793	0.144083850726875	-11.9463602824635	6.78313793984144e-33	1.06565250412033e-31
YPK_1126	30.0035440859516	-1.56653838982183	0.358189155989158	-4.37349474049753	1.22273192026265e-05	3.88506875788109e-05
YPK_1127	67.2774767662864	-1.11053104061439	0.243939953649598	-4.55247705019076	5.30179460320305e-06	1.77129154717982e-05
YPK_1128	90.0149156802833	-1.06507647263767	0.211798196904241	-5.02873248311557	4.93732642796803e-07	1.84057206481407e-06
YPK_1129	22.6833414147577	-1.3981671876318	0.403446531042468	-3.46555758954988	0.000529133190534368	0.00133514232079386
YPK_1131	247.11545458018	-2.34797547732056	0.156651595329874	-14.9885194107104	8.72771868030733e-51	2.17314706008407e-49
YPK_1132	290.667647344349	-2.37335845120143	0.150184658492144	-15.8029353665679	2.96960837823465e-56	8.10805487546964e-55
YPK_1133	1133.54762366868	-2.25269346576836	0.104456378693001	-21.5658774883346	3.75724616855184e-103	2.09506163116856e-101
YPK_1134	232.488658879794	-1.60891317780379	0.149822063096883	-10.7388267425164	6.68890024757374e-27	8.02465335761952e-26
YPK_1135	105.472187396811	-1.31802397068916	0.19411854709257	-6.78978897395429	1.1229768288546e-11	6.17481286866024e-11
YPK_1136	166.444415701389	-1.24093803835434	0.197011103518919	-6.29882283886182	2.99914533448893e-10	1.48605962193262e-09
YPK_1137	145.922396707231	-0.897051742533478	0.192325989153912	-4.66422528998719	3.09781854138784e-06	1.05817632487959e-05
YPK_1138	85.4801225152215	-0.154321848111756	0.211301945878648	-0.73033803579066	0.465183584091388	0.563027150540448
YPK_1139	24.6275943565933	-0.254238289827599	0.378761023260105	-0.671236674880897	0.502069768477515	0.598031374787655
YPK_1140	3936.87357006204	-0.103486390810763	0.0678329547152833	-1.52560641424406	0.127107913746294	0.192583325878904
YPK_1141	147.060332802333	-1.22796221944145	0.170072832749466	-7.22021383186082	5.19058898738637e-13	3.10885655084155e-12
YPK_1142	16.2138088638184	-1.06905700217769	0.476588744608211	-2.24314362072593	0.0248875545505085	0.0452802520521429
YPK_1143	13.6843806854047	-1.37418690646192	0.530634224669433	-2.58970651076641	0.00960577882018792	0.0191390429537614
YPK_1144	93.5999687901164	-1.32367932824497	0.208831728311394	-6.33849721471061	2.32017034524401e-10	1.16567949198236e-09
YPK_1145	317.209090986085	-1.05072777236343	0.119239799567065	-8.81188811268057	1.23055414785234e-18	9.88187397839234e-18
YPK_1146	82.8985957444466	-0.568534139721639	0.210735571684331	-2.69785558829749	0.00697877075673464	0.0143527030783961
YPK_1147	87.0488911844707	-1.26254466064176	0.213569147813727	-5.91164348205828	3.38711033800573e-09	1.5484491718435e-08
YPK_1148	43.8695298808443	-1.49641768557357	0.304997070996467	-4.90633461063929	9.27941655770534e-07	3.37038625247297e-06
YPK_1150	295.096268714583	0.36989084195297	0.130974411731818	2.82414585461438	0.00474068061039757	0.0100742643781879
YPK_1151	1135.87913225128	-0.214622733303872	0.0759215791429223	-2.82690027956143	0.00470009617928942	0.00999338387422492
YPK_1152	2677.69288720711	-0.0493855178013182	0.062106991708934	-0.795168409263238	0.426515545376754	0.525872016239978
YPK_1153	11.5291104698402	0.0488545922126966	0.545628457779055	0.0895382040950651	0.928654193020929	0.947318204114882
YPK_1154	17.9608386891635	1.1054869899593	0.456404506388877	2.42216493151226	0.0154283464326951	0.0293799054964118
YPK_1155	143.340535703354	0.730880873984326	0.173752642759641	4.20644464668881	2.5941958609563e-05	7.85200413878135e-05
YPK_1156	260.340120966107	1.81211251836558	0.143255951187809	12.6494746175668	1.12625434097069e-36	1.99948024031522e-35
YPK_1157	63.57149340409	1.75911894374249	0.263640530980834	6.67241465945298	2.51628381287761e-11	1.35536974356224e-10
YPK_1158	196.012344664035	1.63568491762537	0.153295413279184	10.6701491103745	1.40400894448227e-26	1.64939804486804e-25
YPK_1159	84.4678694967601	1.3142755086476	0.225065683794646	5.83951976369158	5.23515062765397e-09	2.35790231341093e-08
YPK_1160	73.623558375088	0.765105966024366	0.246169937965367	3.10803980513659	0.00188332700275264	0.00435011178757158
YPK_1162	120.768669082431	-0.357331650865783	0.176132214488389	-2.02876942133342	0.0424817812383624	0.073571903728205
YPK_1163	377.979825765464	-0.631264911519653	0.126557904278245	-4.98795326234053	6.10223259820158e-07	2.2494170257244e-06
YPK_1164	297.879910154184	-0.274394117933264	0.121761811481277	-2.25353183067137	0.024225636075406	0.04425901856139
YPK_1165	345.832148823047	0.605368570960881	0.112822107862085	5.36569101953752	8.06398852668421e-08	3.23458263192936e-07
YPK_1166	9.63367389293185	-0.397228859592895	0.604962501392201	-0.656617325336285	0.511427005896204	0.606754425035382
YPK_1167	449.252870346231	-0.50656191643325	0.101005510050372	-5.01519091563048	5.29808310933941e-07	1.96396170691711e-06
YPK_1168	764.478932741052	-0.547019900681618	0.0818127497024093	-6.68624270265187	2.2897317096898e-11	1.23670502573832e-10
YPK_1169	529.82796906328	-0.284095477923387	0.0951827234084771	-2.98473785735453	0.00283821441688947	0.00633352029941862
YPK_1170	397.794238703476	0.117252138578194	0.111416570166426	1.05237612684586	0.292627017198653	0.390420279619363
YPK_1171	525.587988798894	-0.146145837307199	0.0973890900776896	-1.50063869772903	0.133449036587311	0.200655045897898
YPK_1172	539.908955762379	-0.465318619732344	0.0963244945579847	-4.83074032070041	1.36026319583391e-06	4.86036280894085e-06
YPK_1173	727.692269278625	0.258156973358677	0.0890040768336139	2.90050728621433	0.00372559176585503	0.00809084904060344
YPK_1174	1688.89014498405	-0.842767554889308	0.099971292452993	-8.43009562255665	3.45382874965358e-17	2.55106492908181e-16
YPK_1175	30.0954057023378	-0.347932888235886	0.343265270139494	-1.0135976998037	0.310774755708895	0.410392681071219
YPK_1177	34.181442664479	0.792223054073151	0.348860741265437	2.27088623156475	0.0231538659598169	0.0424576912158013
YPK_1179	3580.67125634412	1.31911994933448	0.0666566006333361	19.7897873098972	3.64576982906203e-87	1.65903479922489e-85
YPK_1180	292.21353265487	0.463943129134695	0.126049888251458	3.68063102292619	0.000232657471007454	0.000613242961197411
YPK_1181	1123.67031196298	0.561956495040406	0.0730931032149955	7.68822871547089	1.49185945277352e-14	9.84378595588394e-14
YPK_1182	1035.83757950375	0.100905368458755	0.0779703084838948	1.29415120217971	0.195613198450943	0.279679542313934
YPK_1183	1219.60779407573	0.0637591769016526	0.0817289032640064	0.780130092969599	0.435314305026044	0.534396953618954
YPK_1184	827.699447688231	0.10928815554745	0.0884965166552709	1.23494302010971	0.216851711106098	0.304007055336063
YPK_1185	44.4594456623143	0.192178371385803	0.287683921936941	0.668019158289726	0.504121363300454	0.599524324814208
YPK_1186	9.54266564415763	2.34516314423714	0.718320608792634	3.26478610738863	0.00109546765790983	0.00261577590932752
YPK_1187	2977.36803346926	0.05397756387864	0.0575064647528115	0.938634710213185	0.347918325312207	0.449545904017959
YPK_1188	2008.2455521201	-0.118331556242757	0.0648817846938034	-1.82380242468976	0.0681819471988217	0.112378155270664
YPK_1189	1161.80641786126	0.156658226666099	0.0828700280012622	1.89040875747879	0.058703313077047	0.0981446015506879
YPK_1190	2280.00662022041	0.135957102326798	0.064959484195388	2.09295230728527	0.0363534121857658	0.0639374317385369
YPK_1191	184.932516201096	0.205990274530007	0.147069313220613	1.40063395972353	0.161323560336582	0.236198215744279
YPK_1192	519.045200343435	-0.0455844204519544	0.101733416138717	-0.448077162667954	0.654097509139132	0.731796968707677
YPK_1193	218.535850523686	0.0810973990819475	0.138449939478378	0.585752506555717	0.55804184375802	0.648455432767244
YPK_1194	321.254754078353	1.87928824708572	0.125265466451007	15.0024448104437	7.07640050738884e-51	1.77313098789572e-49
YPK_1195	434.367973234917	-0.386437639064288	0.103531261282185	-3.73256960533895	0.000189536297370692	0.000509073406574336
YPK_1197	31.1567942988352	0.422418522127913	0.338641983456079	1.24738969993276	0.212254641418716	0.298832192523718
YPK_1198	9.63221076784731	0.204685916266702	0.60071951768576	0.34073458617633	0.733303399067193	0.800647588777445
YPK_1200	113.422601210068	-0.0213489812270874	0.179180904413083	-0.119147636278638	0.905158391216219	0.93102677859834
YPK_1202	14.0022214080085	0.11977248048388	0.508458394649076	0.235560041380659	0.813774083283128	0.863503509975316
YPK_1204	102.145282121955	0.923659515639509	0.196716730800527	4.69537853684703	2.66113459160884e-06	9.16124508537339e-06
YPK_1205	100.595064076741	0.59461173455401	0.193971970310276	3.06545184648521	0.00217341372416363	0.00496225198037129
YPK_1206	34.2288451754871	0.784484884344064	0.353816133042723	2.21721061048773	0.0266087028611223	0.0481682005611263
YPK_1207	35.108630152874	0.61137614038173	0.324688041702473	1.88296475957671	0.0597051439026227	0.099651207719428
YPK_1208	105.048091191601	0.238044793406075	0.191788736312251	1.24118234461128	0.214538395477634	0.301452867742156
YPK_1209	38.2154946816977	0.546025285707939	0.31326003511838	1.74304164111326	0.0813263413311852	0.130829331706689
YPK_1210	310.929053635627	0.614121239128085	0.122050140840464	5.03171266250994	4.86117474162724e-07	1.81389168728579e-06
YPK_1212	93.2986710026493	0.185147261153009	0.198346314557604	0.933454506406965	0.350585349074389	0.452253957962041
YPK_1213	45.1600914330398	0.190952280494679	0.293426666974124	0.650766620715895	0.515197150415153	0.610495515861595
YPK_1214	57.1237515291308	0.577494321416309	0.264868783578865	2.18030344540152	0.0292349758510496	0.0523716151105453
YPK_1215	11.1387592511668	-0.149779717914482	0.555196944853751	-0.26977763350974	0.787331330909965	0.843356260571578
YPK_1216	474.346286183271	-0.510618044840657	0.104240366275486	-4.89846748515062	9.65870175670167e-07	3.50172163505329e-06
YPK_1219	15.3912180711391	0.55351142125219	0.494879822877506	1.11847643743842	0.263363564434752	0.357932149535593
YPK_1220	21.0203710234897	0.197508670022248	0.412947385454578	0.478290157485385	0.632443700763491	0.714370797920709
YPK_1221	329.506223888407	-0.0676998044511783	0.115409313018052	-0.586606077800573	0.557468299813572	0.647979154128577
YPK_1222	36.7550922023635	0.0173400017514279	0.312112249254879	0.0555569407891698	0.955694767764292	0.968662464305896
YPK_1223	12.517508785314	0.10008561445159	0.551804254239952	0.181378838025536	0.85607022818988	0.896134858118385
YPK_1225	35.0075057779977	-0.0166365139991134	0.335338667048746	-0.0496110816731287	0.960432315609686	0.971595264465198
YPK_1226	28.7872607554594	-0.460278557668066	0.359431885821807	-1.28057241392394	0.200343894617418	0.28507557862518
YPK_1227	77.8392366023288	-0.0946009307817687	0.218849161100453	-0.432265448522082	0.665548496130891	0.74118326193592
YPK_1229	9.991993222713	1.54108737003846	0.668575369561544	2.30503162425668	0.0211648023444601	0.0391548843372512
YPK_1230	9.02866664001165	0.268830969443443	0.632619537611207	0.424948888645706	0.670873934491182	0.746064580519828
YPK_1233	36.4011620137138	-0.641689823015353	0.311841789803506	-2.05774159845506	0.0396149449013472	0.0690601351230443
YPK_1234	12.6952005907647	0.220418320884687	0.539245159532819	0.408753452837016	0.68272060230224	0.75647659236344
YPK_1236	8.77918504688886	-0.085694608464319	0.63355686271704	-0.135259537868177	0.892406675126692	0.920301648040264
YPK_1239	11.0980610182049	-0.16774800457146	0.567320697307811	-0.295684619594347	0.767470944046351	0.826105891103726
YPK_1240	12.0958170612386	0.19070728593911	0.547708868336374	0.348190976929713	0.727696763686972	0.795403502881481
YPK_1242	27.9266052877097	0.330079239591929	0.359675665063127	0.917713572682201	0.358768840005823	0.460870203743512
YPK_1245	11.3001173471231	-0.117297013152207	0.546836108587967	-0.21450122131673	0.830156214655377	0.875256578913618
YPK_1247	111.768425395387	1.1759103691456	0.189971596004355	6.18992730428311	6.01919681049106e-10	2.8780193445331e-09
YPK_1248	112.785778478651	0.389675229731861	0.189422457007803	2.05717545790154	0.0396693513815476	0.0691245431864203
YPK_1249	254.798877301723	-0.90804350988916	0.128074459784125	-7.08996556705922	1.34145372782859e-12	7.78711922063544e-12
YPK_1250	230.702463120777	-0.0245076056182717	0.132476167289928	-0.184996336470364	0.853231909052423	0.893872751505303
YPK_1251	223.654953609162	0.683566199606978	0.145058623338965	4.71234445683148	2.44882985057354e-06	8.47457812799009e-06
YPK_1252	315.892147443333	0.499085195648418	0.130783611607357	3.81611418674373	0.000135569785324199	0.000372205811441405
YPK_1253	5685.82618277969	-0.0535757081432286	0.0666733762361275	-0.803554749552314	0.421654165376653	0.521502293260284
YPK_1255	7.94780140047148	0.911662692736182	0.68404579985425	1.33275095458583	0.182613545592503	0.263248362975864
YPK_1256	10.6875535126572	1.03298723120099	0.59037455004877	1.74971504295986	0.0801674966478994	0.129438466243488
YPK_1257	300.14858350144	-0.000236450004744737	0.118514140530162	-0.00199512061334623	0.99840812512175	0.998660375784994
YPK_1258	707.644838776137	0.381728238266839	0.0840736996951562	4.54040014476527	5.61475659955415e-06	1.86953922435953e-05
YPK_1259	1052.19626631753	0.0340758817189347	0.0743833327372049	0.458111790168427	0.646872128816951	0.726480202659492
YPK_1261	838.300771437835	0.0364584209983694	0.0809780389246095	0.450226030199523	0.652547468903068	0.730854772489509
YPK_1262	462.122115314138	0.0821681836963789	0.0994460561386396	0.826258847126392	0.408657272684139	0.5089381948451
YPK_1263	47.1078274001879	-1.41433087784641	0.295603040365313	-4.78456133637377	1.71361163892338e-06	6.04651379545247e-06
YPK_1264	219.946074825687	-0.503025016191438	0.135125223291967	-3.72265816800572	0.000197136336835998	0.000528053286558671
YPK_1265	5331.32677735892	-0.127592525178576	0.054187477348719	-2.35464966116553	0.0185401761218932	0.0346719684773618
YPK_1266	10.582829354575	-0.512029677023092	0.579781062963452	-0.883143154772838	0.37715893027205	0.479041451699406
YPK_1268	10205.792398314	0.0110311543789342	0.0606641708405743	0.181839695920746	0.855708530982536	0.896134858118385
YPK_1269	120.309701169114	0.206539049910653	0.18296889244592	1.12882057244622	0.258973532375297	0.353056547752686
YPK_1270	236.480994220707	-0.659770793630872	0.132732791153826	-4.97066917598573	6.67222130707342e-07	2.45267633748409e-06
YPK_1271	79.2344084025361	0.0375538807351002	0.214133941616066	0.175375657178314	0.860784466902301	0.899405042086622
YPK_1272	64.2424073349317	0.0983901884340629	0.251619342750467	0.391027920821005	0.695776597830518	0.767506143998613
YPK_1273	830.61671019113	0.498963419923382	0.204028013076762	2.44556329495625	0.0144626060340937	0.0277141613208988
YPK_1274	1085.05006924156	-0.166074127681511	0.0796072097306929	-2.08616943419235	0.0369632779262038	0.0649523379093834
YPK_1275	2297.80963569345	-0.618526037550997	0.0721717272656	-8.57019862188904	1.03306704096951e-17	7.86521618307365e-17
YPK_1276	4589.86033258279	-0.715834090417548	0.0739814612347065	-9.67585768746256	3.81876025240222e-22	3.6784603015232e-21
YPK_1277	1684.76721613057	-0.604602541871709	0.075428352890034	-8.01558722557752	1.09612044341552e-15	7.61322953593339e-15
YPK_1278	789.255175902836	-0.211895826812308	0.101894823903136	-2.07955437475157	0.0375664255243188	0.0658660224316997
YPK_1279	665.883724016598	0.176609875095155	0.104783439142149	1.68547507641514	0.0918969494888823	0.145237534142309
YPK_1280	1643.11016433958	-0.0203565183001344	0.0737238917697813	-0.276118335745243	0.782457178031511	0.839270649641494
YPK_1281	767.12255226944	-0.221303146871004	0.0819829487149055	-2.69938018014675	0.00694687662525585	0.0143168581777136
YPK_1282	133.476557205015	-0.208821550364057	0.172757515463429	-1.20875523014952	0.226756896123816	0.314671256998771
YPK_1284	1935.95493273989	-0.212155667301978	0.0622562845158247	-3.40777913349537	0.000654938835574644	0.00163281035896726
YPK_1285	898.75487112836	0.299711442345977	0.0794268306568344	3.77342819633441	0.000161019576960742	0.000437495202999131
YPK_1286	50.7389028529866	0.0543056885082525	0.265968124797052	0.204181191072016	0.838211909090861	0.881636808738236
YPK_1287	11.101042551342	0.652903871429685	0.566632539661347	1.15225269593571	0.249217249239302	0.341401761155154
YPK_1288	60.1403979884532	0.16898432250589	0.245580795592595	0.688100720979118	0.491389356494735	0.588804619359157
YPK_1289	7371.98191893335	-0.298398238807567	0.058672940305973	-5.08578975676782	3.66099429426738e-07	1.37774490598903e-06
YPK_1290	1486.73591347485	0.863909112360756	0.0757194671612259	11.4093395628534	3.75569996270184e-30	5.18077217851449e-29
YPK_1291	930.844570279828	0.529981579623376	0.0814673401332195	6.50544842579521	7.74619570967843e-11	4.03515642297591e-10
YPK_1292	1417.28476344267	0.526913308738614	0.0831513405826492	6.3367987220228	2.34588123436047e-10	1.17561314010546e-09
YPK_1293	1926.983680733	0.142349254664764	0.0626365209476375	2.2726239023359	0.0230488539747747	0.0423043175179106
YPK_1294	2551.85406949487	0.326052252764927	0.066923806863996	4.87199201664569	1.1047863425489e-06	3.99073825743712e-06
YPK_1295	1718.72882944727	0.10432474084745	0.0762310635273933	1.36853319395133	0.171145239128625	0.249012863546573
YPK_1296	3581.55049495928	0.0971304803618281	0.060277561782557	1.61138701515852	0.107095395600759	0.166725771700197
YPK_1297	3155.03481272039	0.41749047967058	0.0639162405096924	6.53183723481469	6.49677397638163e-11	3.40671896324435e-10
YPK_1298	147.666453757035	0.728911088385666	0.170487478983598	4.27545232489356	1.90749618524824e-05	5.89982609171703e-05
YPK_1299	46.3621141149673	-0.170060680338683	0.27597523584131	-0.616217175502191	0.537751194111743	0.630055335154895
YPK_1301	842.370883836954	-0.421854978303094	0.0905606542114866	-4.65825895336329	3.18894917376095e-06	1.0836952599931e-05
YPK_1302	3531.7093899675	-0.261448014079235	0.0589417868216154	-4.43569881704631	9.17740853576164e-06	2.9732700812668e-05
YPK_1303	5030.61911551825	-0.196871681067291	0.0589074424262802	-3.342051071283	0.000831617579511894	0.00202982367280369
YPK_1304	41.3464661859441	0.630275164375777	0.30011605392627	2.10010479656186	0.0357196234806897	0.0628786079857939
YPK_1310	118.940403293983	-0.701754916702402	0.190239955933056	-3.68878826354094	0.000225324636280474	0.000595500824455538
YPK_1312	22.089402828873	0.116286925433011	0.400797282998168	0.290139006340377	0.771709895844801	0.829766289421392
YPK_1313	218.286206949697	-0.0924908013215377	0.136181689119582	-0.679172081940629	0.49702883441194	0.59377287844799
YPK_1315	247.730849389441	0.83771151608644	0.133549292002851	6.27267657898595	3.54893605986256e-10	1.74320568994986e-09
YPK_1316	8.54273113762607	1.07284590334105	0.667781797707745	1.6065815316077	0.108146196518713	0.16810003612783
YPK_1318	19.3664219611708	0.737471968586399	0.436435636696898	1.68976111613582	0.0910736655993192	0.144278998316485
YPK_1320	28.9475419219903	0.465145645145633	0.362789122540408	1.28213779368158	0.199794313165482	0.285015301172733
YPK_1321	31.0102106410498	0.43274526812171	0.343696851651055	1.25908999760365	0.207997826852088	0.29424594968237
YPK_1322	489.265033850113	-0.283885299442413	0.0958023548791394	-2.96323926275666	0.00304419843350015	0.00672404130742386
YPK_1323	148.032648852778	0.346672186091949	0.158772191474039	2.18345657935088	0.0290022032181186	0.0520016859332118
YPK_1324	213.203105352583	-0.154909117121537	0.139760330766524	-1.10839117417603	0.267692914882965	0.362943921240294
YPK_1325	1672.59832281804	0.0570383246556287	0.0741307873994463	0.769428285555412	0.441639102336039	0.539808020435104
YPK_1326	459.59684881023	-0.972373934701217	0.10316879682233	-9.42507778176154	4.29786903999941e-21	3.90258337829304e-20
YPK_1327	256.950136153135	0.534650223408153	0.126626829930918	4.22225071653326	2.41874843683992e-05	7.34905990901708e-05
YPK_1328	65.9635965081183	-0.353621534369934	0.2320097018495	-1.5241670134955	0.127466995890343	0.193053495305993
YPK_1329	102.736504194179	-0.200808908340377	0.190660461764959	-1.05322785060664	0.292236576972819	0.390095728604444
YPK_1330	129.85671019882	-0.256454958630819	0.176799209699822	-1.45054358029224	0.146906995533327	0.218238197116864
YPK_1331	156.451596027591	-0.36638274128659	0.153790651373324	-2.38234728843955	0.0172026653851525	0.0324465708717573
YPK_1332	133.169561647222	-0.482918051299838	0.165829098367967	-2.91214301984725	0.0035895823883257	0.00781691786324611
YPK_1333	171.680020807093	-0.0758685267587313	0.164660134164799	-0.460758319817709	0.644972008236226	0.725364007554265
YPK_1334	131.090786440282	2.18184418201593	0.197380191021995	11.0540179879186	2.09618199497426e-28	2.71202108434741e-27
YPK_1335	36.8949392940928	1.80907174930554	0.350382819850575	5.16312914565	2.42855462648034e-07	9.32555554436049e-07
YPK_1336	36.9847947919948	0.218010835189329	0.307562169707018	0.708835015037788	0.478426866012874	0.575536907488596
YPK_1337	23.7924936299467	0.619416237655203	0.396217985096136	1.56332186057862	0.117976908983652	0.180615074503588
YPK_1338	13.167342204135	1.78954123156063	0.574995608981766	3.11226938711697	0.00185655001772862	0.00429578113394951
YPK_1340	838.565749128734	2.79948940838683	0.101698326538579	27.5273891289141	8.25522402005331e-167	9.0784533042753e-165
YPK_1341	610.960153851741	-0.0140859874650318	0.0959522049443287	-0.14680212375739	0.883288208331821	0.914471238699184
YPK_1342	103.959202296603	-0.0934957006299405	0.198532433491172	-0.470934139001011	0.637687767932416	0.718851330650466
YPK_1343	1153.65699878959	-0.186210652555619	0.0756524689797028	-2.46139557726237	0.0138397678688107	0.0265592055223566
YPK_1344	1316.76648887273	-0.594866686217578	0.072968379495661	-8.15238998493794	3.56801494984591e-16	2.50901797272468e-15
YPK_1345	199.493637597064	-0.15448148097647	0.138013595390617	-1.1193207490845	0.263003327020118	0.357800210785461
YPK_1346	193.71980033792	-0.12531071642139	0.141058023801608	-0.888362909419704	0.374345570031372	0.475926175900515
YPK_1347	72.1179693870275	0.0493886974518517	0.233422347799304	0.211585128491279	0.832430712405194	0.877187434232675
YPK_1348	10.5386242049044	-0.337905117135251	0.586797809446555	-0.575845907560476	0.564719340501799	0.65410294588842
YPK_1349	859.59469309339	0.134088717403406	0.0776107377258988	1.7277083214564	0.0840405308946658	0.134621611934546
YPK_1350	469.534162854787	0.41002144734973	0.10533654723778	3.89248991068764	9.92206271673831e-05	0.000276240831895689
YPK_1351	2016.17364413786	0.481256395926528	0.0681708722456254	7.05956048490212	1.6703006191393e-12	9.63953374806487e-12
YPK_1352	1444.94453294082	0.654685297046826	0.0695805737895833	9.40902411967227	5.00764519389727e-21	4.51600622383583e-20
YPK_1353	412.45689390503	0.0298087265707108	0.110970207180151	0.268619184627805	0.788222747545249	0.843854477428783
YPK_1354	461.114856725936	0.328820462156315	0.102238571254723	3.21620752442905	0.00129896863008072	0.0030757277550775
YPK_1355	335.534303272005	-0.347577556225002	0.112906482752436	-3.07845526449633	0.00208076767683139	0.0047672217781108
YPK_1356	730.951476047617	-0.374112558701554	0.082571805647499	-4.53075424193398	5.87734770451845e-06	1.95532937497383e-05
YPK_1357	133.820648495703	0.0986162864463236	0.166180964132424	0.593427092935505	0.55289536172706	0.643230307692457
YPK_1358	113.463353889744	0.219524166998181	0.181614383217435	1.20873778336906	0.226763600964257	0.314671256998771
YPK_1359	28.464362889953	-0.0664746229630153	0.353844291870789	-0.18786405345572	0.850983222153139	0.892461609670007
YPK_1360	1022.40551221885	0.0668214476678654	0.0839225223470789	0.796227827751787	0.425899625845965	0.525276205210024
YPK_1361	879.229493376629	0.317272676341081	0.0783197248314143	4.05099324626103	5.10006797305386e-05	0.000147803242484587
YPK_1362	3370.5706428826	0.408888004234722	0.0559435346441202	7.30894118213706	2.69255589054295e-13	1.64250058099531e-12
YPK_1363	3561.67168927071	0.397267516709243	0.0607851415460256	6.53560239566832	6.33540192660543e-11	3.33535322173283e-10
YPK_1364	908.496650770227	-0.801001716836863	0.0785278765021713	-10.2002212782962	1.97821280820639e-24	2.11668770478084e-23
YPK_1366	220.623442152256	-0.709482896032409	0.136684516096958	-5.19066033440931	2.09549588357543e-07	8.07010525590966e-07
YPK_1367	139.282143468393	-0.519338536574963	0.163611030275294	-3.17422691918214	0.00150236186508286	0.00352778803313347
YPK_1368	406.982163771531	-0.668538912802207	0.107543804799864	-6.21643351791711	5.08581714101965e-10	2.45246651172921e-09
YPK_1370	13.6371543049666	0.0627857269184512	0.531128513618238	0.118211930462427	0.905899737098467	0.93154728809684
YPK_1371	255.142719366815	0.0270504652601937	0.128279856634099	0.210870716338197	0.832988155290634	0.877307823036876
YPK_1372	572.902869785711	0.195550883087169	0.0905881853505186	2.15867976966876	0.0308750193350925	0.0550356603096044
YPK_1373	284.187137862725	0.360350207381837	0.123203177337202	2.92484508248983	0.00344627740739613	0.00752554454268135
YPK_1374	106.089185278626	-0.150187745820731	0.199832832706367	-0.751566916140435	0.452311545236928	0.550476915952351
YPK_1375	1965.81139422044	-2.87712123631126	0.186978564614759	-15.3874388876561	1.98744429107817e-53	5.17650786077532e-52
YPK_1376	1157.35906364972	-3.32208565387863	0.180017982866084	-18.4541877482871	4.82565536036862e-76	1.81950186397137e-74
YPK_1377	495.295395002793	-2.99576751235469	0.142052821442221	-21.089109543475	1.00128519512601e-98	5.35687579392414e-97
YPK_1378	623.876994783934	-1.93481186214851	0.0993459598692413	-19.4754961821809	1.77199193957868e-84	7.79479565421333e-83
YPK_1379	50.0153934084498	-1.93581538573713	0.290782762029362	-6.65725633881166	2.78986373940611e-11	1.49662202497409e-10
YPK_1380	8.53266708844633	0.782180515657207	0.659390439134336	1.1862175567545	0.235536394579529	0.325135490286037
YPK_1381	37.2909963531345	0.36671102413378	0.311948150820575	1.17555120352261	0.239774264589776	0.330524482420238
YPK_1382	100.447134731322	-0.0216099168979166	0.191641591177495	-0.112762145028852	0.910219130760198	0.934333642290078
YPK_1384	104.19905915937	-1.47046881582097	0.195697100466108	-7.51400410286424	5.73457860963383e-14	3.65003162629266e-13
YPK_1385	245.296970675208	-1.45528388061003	0.152042282421187	-9.57157349544787	1.05290826902039e-21	9.90133928040793e-21
YPK_1386	38.3919544819662	-1.75761731137208	0.327972256304794	-5.35904265554301	8.36641018565169e-08	3.34571898232273e-07
YPK_1387	938.284421024135	-1.17081959144515	0.0899034113705464	-13.0230830354089	9.04440453658043e-39	1.68107030799633e-37
YPK_1388	163.210807032779	-0.723560539250334	0.179266372389561	-4.03623127754254	5.43166737488996e-05	0.000156734483507211
YPK_1389	294.700008697826	-0.286758819524349	0.134310381065358	-2.13504583376029	0.032757266445038	0.0581812552067768
YPK_1390	272.840158976939	0.253761274416975	0.123702337632922	2.05138624922347	0.0402293470910753	0.0699771463679996
YPK_1391	1864.08464597511	-1.66395475024563	0.0726101528824769	-22.9162821477434	3.19741545515881e-116	2.04170448176996e-114
YPK_1392	139.420435219597	0.0902709144387028	0.16515398175024	0.546586364325251	0.584662939116413	0.671552335371765
YPK_1393	382.571774037998	0.810637012567058	0.109814085431909	7.38190378200344	1.56041950685144e-13	9.66776342351308e-13
YPK_1394	50.022748043956	1.09970935329803	0.27651191571133	3.97707762600037	6.97673949417104e-05	0.000198283644346182
YPK_1395	13.2316196015176	0.885619669566978	0.546324679255544	1.62105008833534	0.105006896972812	0.163799174592342
YPK_1396	27.7841568520467	0.322587125686387	0.35497062988801	0.908771313807456	0.363470851722933	0.464937351202292
YPK_1397	244.888688717192	-1.35632477192961	0.130452043665503	-10.3971140184466	2.55556113554704e-25	2.82610797084657e-24
YPK_1398	221.31445369692	0.0428655855517447	0.133425737992023	0.321269240828989	0.748006364141169	0.812220843564149
YPK_1399	308.783685284238	-0.351788745385833	0.135818269162695	-2.5901430459582	0.00959360579433078	0.0191244135648316
YPK_1400	180.663698866644	0.841259217965415	0.148454247736777	5.6667911547876	1.45496501325137e-08	6.31601588537518e-08
YPK_1401	80.7774322601432	0.75500501392012	0.23033204853673	3.27789822873791	0.00104583094546588	0.00250784052883065
YPK_1404	65.7568747558777	1.17947962657316	0.24627447184475	4.78928903080422	1.6737325975973e-06	5.91106811229946e-06
YPK_1405	23.3043390197686	0.416762282952808	0.386815830222285	1.0774178572612	0.281293629914892	0.378403493317383
YPK_1406	298.247521364278	0.492532797015883	0.119039164848172	4.13756932555838	3.51004414610216e-05	0.000104013957892354
YPK_1407	96.9502801384789	0.0363863659556487	0.209504846318483	0.173677920081788	0.862118591007551	0.900086366508147
YPK_1408	2875.25637216376	-1.31743477515531	0.348907374322324	-3.77588687460142	0.000159439345352288	0.000433530472698976
YPK_1409	748.737133064587	-1.03792015380103	0.0980707657588369	-10.5833797235086	3.55884527647764e-26	4.08390389842753e-25
YPK_1410	391.818005026132	-0.615792366730931	0.113996547551016	-5.40185102057895	6.5956719411717e-08	2.68093072023601e-07
YPK_1411	910.109198150035	-0.717487389815431	0.0781460175121496	-9.18136857970889	4.25646834573481e-20	3.65539223010067e-19
YPK_1412	251.260960307998	-0.0702862132737939	0.126857164270326	-0.554057893994996	0.579539225170619	0.667363523109506
YPK_1413	106.301739881598	-0.569535525732706	0.187371776234747	-3.03960146601358	0.00236891391048581	0.00534693852429494
YPK_1414	50.7583921424492	-0.731771289898554	0.270834660675182	-2.70191152075688	0.00689421059557293	0.0142305421000382
YPK_1415	169.482828768759	-0.261617350517311	0.14899256040641	-1.75590881721673	0.0791039791972716	0.128086974904703
YPK_1416	132.230550392129	-0.368149663997972	0.180231991433088	-2.04264326810509	0.04108776460725	0.071344938631624
YPK_1418	66.0553250977235	-0.426906308608267	0.23284879928363	-1.83340566892191	0.0667422651989564	0.110326775750592
YPK_1420	25.5504141122774	-0.836296741863007	0.382549328071541	-2.18611478440922	0.0288072086106231	0.0516970450569851
YPK_1421	17.6655214285876	-0.594933248635332	0.473474758141492	-1.25652579869431	0.208925398319457	0.295194736597692
YPK_1422	69.6168503783872	0.162579420715595	0.248153265453004	0.655157289261565	0.512366490038575	0.60768691853287
YPK_1423	51.9893163262064	0.0645573070674781	0.275123507776136	0.234648458756957	0.814481594756606	0.8637912225131
YPK_1424	204.338634553237	0.45831437714021	0.146580836405825	3.12670051814492	0.0017677990569905	0.0041168920391914
YPK_1425	215.334906446974	0.745291191903895	0.138857624260139	5.36730479060804	7.99219342549115e-08	3.21229378391061e-07
YPK_1426	2573.90343430831	-0.267578559669793	0.0675314748946693	-3.96227921998065	7.42376464340332e-05	0.000210384282199239
YPK_1427	4359.86194428032	-0.4407006264958	0.0550415780141974	-8.00668589810644	1.17840961471774e-15	8.17044424635294e-15
YPK_1428	1458.51261182769	-0.774517932171913	0.0676813940483981	-11.443587163971	2.53195756113667e-30	3.54205653163961e-29
YPK_1429	8591.13484735977	-0.465487486573556	0.0656097392773344	-7.09479250642845	1.29545701099717e-12	7.54222692137911e-12
YPK_1430	1169.86068690619	2.42721846105842	0.0876870537837945	27.6804654315685	1.2000859434569e-168	1.39739419121938e-166
YPK_1431	1667.86908300258	-0.668216020300885	0.0663335196217841	-10.0735800559185	7.22974984160237e-24	7.59219618644662e-23
YPK_1432	899.550769110996	-0.188596097283128	0.0771135533375962	-2.4456932552112	0.0144573944258428	0.0277141613208988
[truncated: 2,646 more rows]

## Sheet: e37_dfisvsWT
RNA-seq analysis Δfis vs. wild type
[truncated: 4,003 more rows]

[truncated: 1 more sheets: s37_dfisvsWT]
