# Supplementary material for: Fis suppresses late-stage virulence gene expression in Yersinia pseudotuberculosis at environmental temperatures
Source: PLoS Pathog. 2026 Mar 25;22(3):e1014105. doi: 10.1371/journal.ppat.1014105 (PMC13046262; doi:10.1371/journal.ppat.1014105)
Supplement: S2 Dataset — (XLSX) [file ppat.1014105.s005.xlsx]

## Sheet: regulated_genes_dfisvsWT
regulated genes Δfis vs. wild type (log2 fold change of ≤-1.5 or ≥1.5, padj ≤ 0.01); e = OD 0.5/ s = OD 1.5
n.s.: not significant
gene	description	e25	s25	e37	s37
Virulence
pYV0001 (ypkA)	T3SS effector protein kinase YpkA/YopO	1.52814	n.s.	n.s.	n.s.
pYV0002	hypothetical protein	n.s.	n.s.	1.59516	n.s.
DN756_RS21575	RepA leader peptide Tap	n.s.	n.s.	1.76487	n.s.
pYV0008	possible transposase remnant	1.60232	1.94744	n.s.	n.s.
pYV0010	hypothetical protein	1.55008	n.s.	n.s.	n.s.
pYV0013 (yadA)	trimeric autotransporter adhesin YadA	2.11419	1.70952	1.72923	n.s.
pYV0014	transposase	2.58189	1.92544	1.6761	n.s.
DN756_RS21650	hypothetical protein	1.56121	n.s.	1.5452	n.s.
pYV0024 (sycH)	T3SS chaperone SycE	1.92221	n.s.	1.71581	n.s.
pYV0025 (yopE)	type III secretion system effector GTPase activator YopE	3.37743	2.25255	2.19498	n.s.
pYV0033	transposase	n.s.	n.s.	1.55179	n.s.
pYV0034	transposase	2.14225	1.52864	1.78674	n.s.
pYV0037	conjugal transfer complement resistance protein TraT	2.23142	1.7524	2.13668	n.s.
pYV0039	transposase	2.35271	2.23481	2.31175	n.s.
pYV0040 (yopK/yopQ)	hypothetical protein	3.02648	2.41611	2.87684	n.s.
pYV0041 (yopT)	T3SS effector cysteine protease YopT	2.28206	3.11462	2.01086	2.25481
pYV0044	hypothetical protein	1.566	1.56485	n.s.	n.s.
pYV0045	DDE-type integrase/transposase/recombinase	1.83358	2.41613	1.71738	n.s.
pYV0046	putative transposase remnant	2.23301	2.31249	1.68021	n.s.
pYV0047 (yopM)	T3SS effector E3 ubiquitin ligase YopM	3.76833	3.18087	2.12191	n.s.
pYV0049	hypothetical protein	3.15798	n.s.	2.20897	n.s.
pYV0050	hypothetical protein	3.04077	n.s.	2.5752	n.s.
pYV0054 (yopD)	putative Yop negative regulation/targeting component	1.93286	n.s.	n.s.	n.s.
pYV0055 (yopB)	putative Yop targeting protein	1.94514	n.s.	n.s.	n.s.
pYV0056 (lcrH,sycD)	low calcium response protein H	1.88105	n.s.	n.s.	n.s.
pYV0057 (lcrV)	putative V antigen, antihost protein/regulator	1.78728	n.s.	1.55339	n.s.
pYV0058 (lcrG)	putative Yop regulator	1.61787	n.s.	1.58268	n.s.
pYV0067 (yctN)	EscN/YscN/HrcN family type III secretion system ATPase	3.04155	1.8411	2.37477	n.s.
pYV0068 (yscO)	type III secretion system central stalk protein YscO	2.78685	1.8541	2.15289	n.s.
pYV0069 (yscP)	type III secretion system protein YscP	2.16878	n.s.	1.66542	n.s.
pYV0070 (yscQ)	type III secretion system protein YscQ	1.93319	n.s.	n.s.	n.s.
pYV0071 (yscR)	Yop secretion membrane protein YscR	1.8564	n.s.	1.66647	n.s.
pYV0072 (yscS)	type III secretion system protein YscS	1.93343	n.s.	1.58532	n.s.
pYV0073 (yscT)	type III secretion system protein YscA	1.83385	n.s.	n.s.	n.s.
pYV0074 (yscU)	type III secretion system protein YscU	2.40001	1.55349	1.57256	n.s.
pYV0075 (yscW, virG)	type III secretion system pilotin YscW	4.13888	2.78855	2.67902	1.73357
pYV0076 (lcrF)	helix-turn-helix transcriptional regulator	3.83629	2.60815	2.62816	1.92924
pYV0077 (yscA)	type III secretion system protein YscA	3.13507	2.54587	2.89237	n.s.
pYV0078 (yscB)	type III secretion system chaperone YscB	3.0281	2.43182	2.53769	n.s.
pYV0079 (yscC)	SctC family type III secretion system outer membrane ring subunit YscC	2.52774	1.60298	2.24545	n.s.
pYV0080 (yscD)	SctD family type III secretion system inner membrane ring subunit YscD	2.57459	n.s.	2.02207	n.s.
pYV0081 (yscE)	type III secretion system co-chaperone YscE	2.47027	n.s.	1.84877	n.s.
pYV0082 (yscF)	type III secretion system needle filament protein YscF	2.42714	n.s.	1.72347	n.s.
pYV0083 (yscG)	type III secretion system chaperone YscG	2.29005	n.s.	1.63705	n.s.
pYV0084 (yscH)	type III secretion protein YscH	1.91532	n.s.	n.s.	n.s.
pYV0085 (yscI)	SctI family type III secretion system inner rod subunit LcrO	2.21461	n.s.	n.s.	n.s.
pYV0086 (yscJ)	SctJ family type III secretion inner membrane ring lipoprotein YscJ	2.03373	n.s.	n.s.	n.s.
pYV0087 (yscK)	type III secretion system sorting platform protein YscK	2.04086	n.s.	1.52228	n.s.
pYV0088 (yscL)	SctL family type III secretion system stator protein YscL	2.49553	1.70108	1.91269	n.s.
pYV0089 (yscM)	type III secretion system regulatory protein YscM	3.16344	n.s.	2.21014	n.s.
DN756_RS21975	hypothetical protein	3.12505	2.35912	2.33867	n.s.
pYV0090	transposase	3.30412	2.20993	2.37797	1.72293
pYV0093 (lcrQ)	type III secretion system exported negative regulator LcrQ/YscM1	4.11079	4.06214	3.0811	1.60344
pYV0094 (yopH)	T3SS effector protein-tyrosine-phosphatase YopH	3.4928	2.29977	2.01037	n.s.
DN756_RS21995	transposase	n.s.	1.66489	n.s.	n.s.
pYV0095	transposase	2.23473	2.10622	1.55736	1.6535
pYV0098 (yopJ)	type III secretion system effector acetyltransferase YopJ	2.54161	2.08663	2.06237	n.s.
YPK_1413	EspK/GogB family type III secretion system effector	n.s.	n.s.	n.s.	2.56089
YPK_1559 (rovM)	virulence transcriptional regulator RovM	1.602	n.s.	n.s.	n.s.
YPK_1715 (phoP)	two-component system response regulator PhoP	-1.96172	n.s.	n.s.	n.s.
YPK_1740 (cspC)	transcription antiterminator/RNA stability regulator CspE	n.s.	n.s.	n.s.	-1.73963
YPK_1876 (rovA)	virulence master transcriptional regulator RovA	-2.015	-3.07957	n.s.	n.s.
YPK_1952	putative virulence factor	-2.56289	-2.77269	n.s.	n.s.
YPK_1953 (srfB)	virulence factor SrfB	-2.34898	-2.39872	n.s.	n.s.
YPK_1954	virulence factor	-2.12906	-1.99515	n.s.	n.s.
YPK_2429 (invA)	inverse autotransporter invasin Inv	-3.30356	-4.26666	n.s.	n.s.
YPK_2758 (psaB)	fimbria/pilus periplasmic chaperone	n.s.	n.s.	n.s.	3.72785
YPK_2759 (psaA)	fimbrial polyadhesin PsaA	n.s.	n.s.	n.s.	1.68724
YPK_2760 (psaF)	protein PsaF	n.s.	-1.55206	n.s.	3.03201
YPK_2761 (psaE)	transcriptional regulator PsaE	-1.9532	-2.15374	n.s.	2.74015
Motility and chemotaxis
YPK_0034 (tar)	methyl-accepting chemotaxis protein	-2.84764	-2.54193	n.s.	n.s.
YPK_0103 (pdeH)	cyclic-guanylate-specific phosphodiesterase	-2.73147	n.s.	n.s.	n.s.
YPK_0675	pilus assembly protein	2.88222	n.s.	2.21761	n.s.
YPK_1522 (smfA-2)	fimbrial protein	n.s.	1.93386	n.s.	n.s.
YPK_1742 (trg)	Tar ligand binding domain-containing protein	-3.20485	-2.6005	n.s.	n.s.
YPK_1748 (motB-2)	flagellar motor protein MotB	-1.6196	n.s.	n.s.	n.s.
YPK_1749 (cheA)	chemotaxis protein CheA	-2.12889	n.s.	n.s.	n.s.
YPK_1750 (cheW)	chemotaxis protein CheW	-2.05423	n.s.	n.s.	n.s.
YPK_1753 (cheD-2)	Tar ligand binding domain-containing protein	-4.06489	-4.01074	n.s.	n.s.
YPK_1754	Tar ligand binding domain-containing protein	-3.93462	-3.378	n.s.	n.s.
YPK_1756 (cheR)	protein-glutamate O-methyltransferase CheR	-3.57366	-2.86864	n.s.	n.s.
YPK_1757 (cheB)	chemotaxis response regulator protein-glutamate methylesterase	-3.1355	-2.74231	n.s.	n.s.
YPK_1758 (cheY)	chemotaxis protein CheY	-3.14878	-2.54397	n.s.	n.s.
YPK_1759 (cheZ)	protein phosphatase CheZ	-2.78194	-2.3173	n.s.	n.s.
YPK_1775 (fimC-2)	molecular chaperone	n.s.	n.s.	n.s.	1.85569
YPK_1776	spore coat U domain-containing protein	n.s.	n.s.	n.s.	1.87225
YPK_1778	spore coat U domain-containing protei	1.61313	n.s.	n.s.	n.s.
YPK_1786 (fimA-3)	fimbrial protein	n.s.	1.5424	n.s.	n.s.
YPK_2378 (fliZ)	flagella biosynthesis regulatory protein FliZ	-1.50255	n.s.	n.s.	n.s.
YPK_2379	hypothetical protein	-1.50972	n.s.	n.s.	n.s.
YPK_2380 (fliA)	RNA polymerase sigma factor FliA	-1.62362	n.s.	n.s.	-1.82333
YPK_2381 (fliC)	FliC/FljB family flagellin	-3.33574	-3.9259	n.s.	n.s.
YPK_2382 (fliD)	flagellar filament capping protein FliD	-2.95271	-2.46722	n.s.	n.s.
YPK_2383 (fliS)	flagellar export chaperone FliS	-2.99994	-2.38787	n.s.	n.s.
YPK_2384 (fliT)	flagella biosynthesis regulatory protein FliT	-2.79036	-2.18077	n.s.	n.s.
YPK_2385	helix-turn-helix transcriptional regulator	-2.39423	-1.70369	n.s.	n.s.
YPK_2390 (fliE-2)	flagellar hook-basal body complex protein FliE	-2.17413	-1.77999	n.s.	n.s.
YPK_2391 (fliF-2)	flagellar M-ring protein FliF	-2.45089	-2.21528	n.s.	n.s.
YPK_2392 (fliG-2)	flagellar motor switch protein FliG	-2.50523	-2.56577	n.s.	n.s.
YPK_2393 (fliH-2)	flagellar assembly protein FliH	-2.74158	-2.5039	n.s.	n.s.
YPK_2394 (fliI-2)	flagellum-specific ATP synthase FliI	-2.7759	-2.81518	n.s.	n.s.
YPK_2395 (fliJ-2)	flagella biosynthesis chaperone FliJ	-3.17769	-2.97938	n.s.	n.s.
YPK_2396 (fliK)	flagellar hook-length control protein FliK	-2.92611	-2.83624	n.s.	n.s.
YPK_2397	hypothetical protein	-2.58953	-2.67191	n.s.	n.s.
YPK_2398 (fliL)	flagellar basal body-associated protein FliL	-2.43066	-1.98924	n.s.	n.s.
YPK_2399 (fliM-2)	flagellar motor switch protein FliM	-2.32673	-2.04178	n.s.	n.s.
YPK_2400 (fliN-2)	flagellar motor switch protein FliN	-2.89697	-2.24932	n.s.	n.s.
YPK_2401 (fliO)	flagellar biosynthetic protein FliO	-2.5227	-2.43812	n.s.	n.s.
YPK_2402 (fliP-2)	flagellar type III secretion system pore protein FliP	-2.54325	-2.2947	n.s.	n.s.
YPK_2403 (fliQ-2)	flagellar biosynthesis protein FliQ	-2.44714	-2.58704	n.s.	n.s.
YPK_2404 (fliR-2)	flagellar biosynthetic protein FliR	-1.89678	n.s.	n.s.	n.s.
YPK_2406	hypothetical protein	n.s.	n.s.	1.60179	n.s.
YPK_2415 (flgL)	flagellar hook-associated protein FlgL	-3.02705	-2.4823	n.s.	n.s.
YPK_2416 (flgK)	flagellar hook-associated protein FlgK	-3.37684	-2.86927	n.s.	n.s.
YPK_2417 (flgJ)	flagellar assembly peptidoglycan hydrolase FlgJ	-2.89684	-2.51267	n.s.	n.s.
YPK_2418 (flgI)	flagellar basal body P-ring protein FlgI	-3.09616	-2.57748	n.s.	n.s.
YPK_2419 (flgH)	flagellar basal body L-ring protein FlgH	-3.04298	-2.47662	n.s.	n.s.
YPK_2420 (flgG)	flagellar basal-body rod protein FlgG	-2.98014	-2.72945	n.s.	n.s.
YPK_2421 (flgF)	flagellar basal body rod protein FlgF	-3.24493	-2.85284	n.s.	n.s.
YPK_2422 (flgE)	flagellar hook protein FlgE	-3.10414	-2.74817	n.s.	n.s.
YPK_2423 (flgD)	flagellar hook assembly protein FlgD	-2.90402	-2.60333	n.s.	n.s.
YPK_2424 (flgC)	flagellar basal body rod protein FlgC	-2.91514	-2.51038	n.s.	n.s.
YPK_2425 (flgB)	flagellar basal body rod protein FlgB	-2.67373	-2.48197	n.s.	n.s.
YPK_2426 (flgA)	flagellar basal body P-ring formation protein FlgA	-2.18723	-1.83242	n.s.	n.s.
YPK_2427 (flgM)	anti-sigma-28 factor FlgM	-2.41811	-1.69446	n.s.	n.s.
YPK_2428 (flgN)	flagellar protein FlgN	-2.18132	n.s.	n.s.	n.s.
YPK_2430 (flhE)	flagellar protein FlhE	-1.78918	-2.17044	n.s.	n.s.
YPK_2431 (flhA)	flagellar biosynthesis protein FlhA	-1.51872	n.s.	n.s.	n.s.
YPK_3963	CS1 type fimbrial major subunit	1.97269	1.7999	1.96104	n.s.
YPK_4042 (fimA-6)	fimbrial protein	n.s.	1.63996	n.s.	n.s.
Stress adaptation
YPK_0011 (ibpA)	small heat shock chaperone IbpA	1.59493	n.s.	n.s.	n.s.
YPK_0121 (uspB)	universal stress protein UspB	n.s.	-1.69953	n.s.	n.s.
YPK_0564 (hdeD)	HdeD family acid-resistance protein	n.s.	-1.74032	n.s.	n.s.
YPK_1119 (nrdH)	redoxin NrdH	n.s.	n.s.	n.s.	1.84427
YPK_1120	acid resistance repetitive basic protein Asr	1.58515	n.s.	n.s.	n.s.
YPK_1863 (sodB)	superoxide dismutase [Fe]	-1.59993	n.s.	n.s.	n.s.
YPK_2185	stress-induced protein YchH	-3.13296	-3.04277	-1.61687	n.s.
YPK_2235 (phoH)	phosphate starvation-inducible protein PhoH	n.s.	n.s.	-1.64834	n.s.
YPK_3632 (osmY)	molecular chaperone OsmY	n.s.	n.s.	n.s.	1.72692
Amino acid transport and metabolism
YPK_0076 (hutU)	urocanate hydratase	-1.51638	n.s.	n.s.	n.s.
YPK_0077 (hutH)	histidine ammonia-lyase	-1.53948	-1.913	n.s.	n.s.
YPK_0078 (hutT)	amino acid permease	n.s.	-2.08828	n.s.	n.s.
YPK_0599	pyridoxal phosphate-dependent aminotransferase	-3.1968	n.s.	-2.17412	n.s.
YPK_1024 (lysA)	diaminopimelate decarboxylase	n.s.	1.9735	n.s.	n.s.
YPK_1125 (ddpA)	ABC transporter substrate-binding protein	n.s.	-1.72128	n.s.	n.s.
YPK_1126 (ddpB)	ABC transporter permease	n.s.	-1.56654	n.s.	n.s.
YPK_1167	5-oxoprolinase subunit PxpB	-1.72445	n.s.	n.s.	n.s.
YPK_1168	5-oxoprolinase subunit PxpC	-1.81308	n.s.	n.s.	n.s.
YPK_1169 (ybgL)	5-oxoprolinase subunit PxpA	-1.89334	n.s.	n.s.	n.s.
YPK_1408 (cysP)	sulfate ABC transporter substrate-binding protein	n.s.	n.s.	n.s.	-2.22269
YPK_1409 (cysT)	sulfate/thiosulfate ABC transporter permease CysT	n.s.	n.s.	n.s.	-1.91657
YPK_1412 (cysM)	cysteine synthase CysM	n.s.	n.s.	n.s.	1.8428
YPK_1598 (glnQ)	glutamine ABC transporter ATP-binding protein GlnQ	n.s.	n.s.	n.s.	1.55127
YPK_1599 (glnP)	glutamine ABC transporter permease GlnP	n.s.	n.s.	n.s.	1.6558
YPK_1795 (gltP)	L-cystine transporter	n.s.	-1.663	n.s.	-2.18873
YPK_1852 (sufE-2)	cysteine desulfuration protein SufE	1.90222	n.s.	n.s.	n.s.
YPK_2066 (oppF)	murein tripeptide/oligopeptide ABC transporter ATP binding protein OppF	-1.61226	-2.27787	n.s.	n.s.
YPK_2067 (oppD)	ABC transporter ATP-binding protein	-1.64942	-2.08223	n.s.	n.s.
YPK_2068 (oppC)	oligopeptide ABC transporter permease OppC	-1.8994	-1.84336	n.s.	n.s.
YPK_2069 (oppB)	oligopeptide ABC transporter permease OppB	-2.10981	-1.81203	n.s.	n.s.
YPK_2070 (oppA)	oligopeptide ABC transporter substrate-binding protein OppA	-2.15699	-1.83094	n.s.	n.s.
YPK_2369 (putA)	trifunctional transcriptional regulator/proline dehydrogenase/L-glutamate gamma-semialdehyde dehydrogenase	n.s.	n.s.	n.s.	-2.46029
YPK_2525 (hisG)	ATP phosphoribosyltransferase	n.s.	n.s.	n.s.	1.71532
YPK_2526 (hisD)	histidinol dehydrogenase	n.s.	n.s.	n.s.	1.93843
YPK_2547	aspartate aminotransferase family protein	4.71616	n.s.	n.s.	n.s.
YPK_2739 (sdaC)	HAAAP family serine/threonine permease	-1.558	n.s.	n.s.	n.s.
YPK_2741	methionine ABC transporter permease	n.s.	n.s.	-1.68407	1.86163
YPK_2742 (metN-2)	methionine ABC transporter ATP-binding protein	n.s.	n.s.	-2.08127	n.s.
YPK_2773 (serA-2)	C-terminal binding protein	5.38306	3.84374	4.21853	5.16314
YPK_3010 (ybeJ)	amino acid ABC transporter substrate-binding protein	n.s.	-1.68166	n.s.	n.s.
YPK_3482 (speE)	polyamine aminopropyltransferase	n.s.	n.s.	1.50947	n.s.
YPK_3578 (folA)	type 3 dihydrofolate reductase	n.s.	1.5248	n.s.	n.s.
YPK_3894 (metC-2)	cystathionine beta-lyase	1.81873	n.s.	n.s.	n.s.
YPK_3920 (gltP-2)	glutamate/aspartate:proton symporter GltP	n.s.	n.s.	n.s.	-1.72807
YPK_3952 (metE)	5-methyltetrahydropteroyltriglutamate--homocysteine S-methyltransferase	-1.79607	-2.60414	n.s.	n.s.
YPK_4051 (ilvC)	ketol-acid reductoisomerase	-1.56383	-1.98737	n.s.	-2.19659
YPK_4238	amino acid ABC transporter permease	n.s.	-2.20979	n.s.	-2.78322
YPK_4239	amino acid ABC transporter permease	n.s.	-1.69337	n.s.	-2.41988
Carbohydrate transport and metabolism
YPK_0057 (xylF)	D-xylose ABC transporter substrate-binding protein	n.s.	-1.60371	-2.22058	n.s.
YPK_0125 (rbsA)	sugar ABC transporter ATP-binding protein	n.s.	-2.46783	n.s.	n.s.
YPK_0364 (aceB)	malate synthase A	2.43482	1.61871	2.42416	3.65099
YPK_0365 (aceA)	isocitrate lyase	2.41384	n.s.	1.90054	2.6693
YPK_0379	glycosidase	n.s.	n.s.	n.s.	-2.85104
YPK_0812 (rbsB-2)	substrate-binding domain-containing protein	-1.88111	n.s.	-1.50484	n.s.
YPK_0964 (xltC)	substrate-binding domain-containing protein	n.s.	-2.15417	n.s.	n.s.
YPK_0965 (xltB)	sugar ABC transporter permease	n.s.	n.s.	3.10912	2.1572
YPK_0966 (xltA)	sugar ABC transporter ATP-binding protein	n.s.	n.s.	3.28378	3.69264
YPK_0968 (cycB)	extracellular solute-binding protein	-1.68206	n.s.	n.s.	n.s.
YPK_0975 (lamB-2)	maltoporin	-2.67886	-1.54271	n.s.	n.s.
YPK_0982 (gatY)	tagatose bisphosphate family class II aldolase	-1.93064	n.s.	n.s.	n.s.
YPK_0989 (agaF)	PTS galactosamine/N-acetylgalactosamine transporter subunit IIA	-1.86406	n.s.	n.s.	n.s.
YPK_0990 (agaE)	PTS system mannose/fructose/sorbose family transporter subunit IID	-1.67055	n.s.	n.s.	n.s.
YPK_0991 (agaW)	PTS N-acetylgalactosamine transporter subunit IIC	-1.66916	n.s.	n.s.	n.s.
YPK_0992 (agaV)	PTS N-acetylgalactosamine transporter subunit IIB	-1.84195	n.s.	n.s.	n.s.
YPK_0993 (agaS)	SIS domain-containing protein	-1.81563	n.s.	n.s.	n.s.
YPK_1001 (cynT)	twin-arginine translocation signal domain-containing protein	n.s.	-2.44804	n.s.	n.s.
YPK_1144 (celA)	PTS sugar transporter subunit IIB	n.s.	n.s.	-1.56579	n.s.
YPK_1335 (goaG)	4-aminobutyrate--2-oxoglutarate transaminase	n.s.	1.80907	n.s.	2.03525
YPK_1391 (maeB)	NADP-dependent oxaloacetate-decarboxylating malate dehydrogenase	-2.23616	-1.66395	-1.85286	n.s.
YPK_1400 (nanA)	dihydrodipicolinate synthase family protein	-2.89878	n.s.	n.s.	n.s.
YPK_1401 (nanE)	N-acetylmannosamine-6-phosphate 2-epimerase	-2.82615	n.s.	n.s.	n.s.
YPK_1407 (nanT)	MFS transporter	-3.71581	n.s.	n.s.	n.s.
YPK_1611 (rbsB-3)	hypothetical protein	n.s.	-2.83052	n.s.	1.7227
YPK_1612 (rbsA-3)	sugar ABC transporter ATP-binding protein	n.s.	-1.51584	n.s.	1.80695
YPK_1615 (dmlR)	LysR substrate-binding domain-containing protein	n.s.	n.s.	1.657	n.s.
YPK_1635 (ycjO-2)	sugar ABC transporter permease	-2.12214	n.s.	n.s.	n.s.
YPK_1661 (mdoG)	glucan biosynthesis protein G	-1.62203	n.s.	-1.50805	n.s.
YPK_1801 (togM)	sugar ABC transporter permease	n.s.	n.s.	n.s.	-1.88575
YPK_1961 (rbsA-4)	sugar ABC transporter ATP-binding protein	n.s.	n.s.	2.08898	2.72989
YPK_1962 (eryF)	ABC transporter permease	n.s.	n.s.	1.76777	2.43733
YPK_1963 (rbsB-4)	D-ribose ABC transporter substrate-binding protein	n.s.	n.s.	n.s.	2.32512
YPK_2072 (adhE)	bifunctional acetaldehyde-CoA/alcohol dehydrogenase	-1.61375	-1.70504	n.s.	n.s.
YPK_2362 (nanM)	N-acetylneuraminate epimerase	-2.49477	n.s.	n.s.	n.s.
YPK_2413	bifunctional aldolase/short-chain dehydrogenase	-2.47626	-2.0279	n.s.	n.s.
YPK_2453 (hpaB)	4-hydroxyphenylacetate 3-monooxygenase%2C oxygenase component	n.s.	n.s.	n.s.	2.01324
YPK_2454 (hpaX)	4-hydroxyphenylacetate permease	1.74526	n.s.	n.s.	2.52757
YPK_2455 (hpaI)	4-hydroxy-2-oxoheptanedioate aldolase	2.13144	n.s.	1.90758	2.88631
YPK_2456 (hpaH)	2-oxo-hepta-3-ene-1%2C7-dioic acid hydratase	2.91725	n.s.	2.47497	3.13397
YPK_2457 (hpaF)	5-carboxymethyl-2-hydroxymuconate Delta-isomerase	2.90825	n.s.	2.34326	2.7148
YPK_2458 (hpaD)	3%2C4-dihydroxyphenylacetate 2%2C3-dioxygenase	3.51056	n.s.	2.77756	3.02713
YPK_2459 (hpaE)	5-carboxymethyl-2-hydroxymuconate semialdehyde dehydrogenase	3.58422	1.78945	3.05749	3.82129
YPK_2460 (hpaG)	fumarylacetoacetate hydrolase family protein	3.76544	2.16715	3.81506	4.56313
YPK_2461 (hpaG-2)	fumarylacetoacetate hydrolase family protein	3.67751	3.05592	4.32462	4.73984
YPK_2464 (manX)	PTS mannose transporter subunit IIAB	-3.17105	-2.23009	-2.11238	n.s.
YPK_2465 (manY)	PTS mannose/fructose/sorbose transporter subunit IIC	-2.89258	-2.14697	-2.14549	n.s.
YPK_2466 (manZ)	PTS mannose transporter subunit IID	-2.38554	-1.90046	-1.78776	n.s.
YPK_2502	polysaccharide deacetylase	n.s.	n.s.	n.s.	1.58455
YPK_2508 (fucD)	enolase C-terminal domain-like protein	n.s.	n.s.	n.s.	1.51868
YPK_2509	fumarylacetoacetate hydrolase family protein	3.07816	n.s.	n.s.	2.28081
YPK_2510 (ucpA)	SDR family oxidoreductase	2.87768	n.s.	n.s.	3.27245
YPK_2565 (mglA)	galactose/methyl galactoside ABC transporter ATP-binding protein MglA	n.s.	n.s.	n.s.	1.67726
YPK_2763 (fruK)	1-phosphofructokinase	-1.96607	-1.95952	n.s.	n.s.
YPK_2764 (fruB)	fused PTS fructose transporter subunit IIA/HPr protein	-2.43263	-2.25989	n.s.	n.s.
YPK_2766 (yphD-7)	ABC transporter permease	n.s.	n.s.	n.s.	2.97672
YPK_2767 (yphE-4)	sugar ABC transporter ATP-binding protein	3.0921	n.s.	1.65016	3.15186
YPK_2768 (yphF-4)	sugar ABC transporter substrate-binding protein	3.34173	n.s.	2.17562	2.91539
YPK_2769 (rpiA-2)	ribose 5-phosphate isomerase A	2.83459	n.s.	2.31928	2.74582
YPK_2771 (gabD-2)	aldehyde dehydrogenase family protein	4.25309	3.3692	3.37331	4.54697
YPK_2772	fumarylacetoacetate hydrolase family protein	6.02873	3.77519	4.05626	5.08149
YPK_2996 (nagE)	PTS transporter subunit EIIC	-2.21586	n.s.	-2.04055	n.s.
YPK_2997 (nagB)	glucosamine-6-phosphate deaminase	-1.84654	n.s.	-1.61788	n.s.
YPK_2998 (nagA)	N-acetylglucosamine-6-phosphate deacetylase	-1.50501	n.s.	n.s.	n.s.
YPK_3359 (dcuB)	anaerobic C4-dicarboxylate transporter	n.s.	n.s.	n.s.	-3.19743
YPK_3382 (tktA)	transketolase family protein	n.s.	1.66744	n.s.	n.s.
YPK_3383 (tktA-2)	transketolase	n.s.	2.16024	n.s.	n.s.
YPK_3384 (eryF-2)	ABC transporter permease	n.s.	1.79683	n.s.	n.s.
YPK_3395 (araD-2)	L-ribulose-5-phosphate 4-epimerase	-3.64969	-4.38613	-1.64141	n.s.
YPK_3398 (yphF-5)	substrate-binding domain-containing protein	-4.5436	-3.77018	-1.93518	n.s.
YPK_3399 (yphE-5)	sugar ABC transporter ATP-binding protein	-3.65039	-3.26087	-2.19604	n.s.
YPK_3402 (sgbU)	L-ribulose-5-phosphate 3-epimerase	-2.83496	-2.92304	-1.766	n.s.
YPK_3404 (fumA)	class I fumarate hydratase FumA	-1.69292	n.s.	n.s.	n.s.
YPK_3420	D-threitol dehydrogenase	n.s.	n.s.	n.s.	3.06566
YPK_3421 (ydjJ)	erythritol/L-threitol dehydrogenase	n.s.	n.s.	1.77986	3.39272
YPK_3422 (rpiB)	ribose 5-phosphate isomerase B	n.s.	n.s.	2.00905	2.85572
YPK_3595 (yaaH)	acetate uptake transporter	2.52705	2.49308	1.97953	n.s.
YPK_3627 (deoC-3)	deoxyribose-phosphate aldolase	-1.60648	n.s.	n.s.	n.s.
YPK_3813 (frdA)	fumarate reductase (quinol) flavoprotein subunit	n.s.	n.s.	n.s.	-1.73747
YPK_3923 (actP)	cation/acetate symporter ActP	n.s.	-1.70372	n.s.	n.s.
Energy production and conversion
YPK_0174 (pckA)	phosphoenolpyruvate carboxykinase (ATP)	-1.65124	n.s.	n.s.	n.s.
YPK_0366 (aceK)	bifunctional isocitrate dehydrogenase kinase/phosphatase	1.95786	n.s.	n.s.	2.34878
YPK_1404 (nanK)	N-acetylmannosamine kinase	-2.45855	n.s.	n.s.	n.s.
YPK_1930	cytochrome b	-2.33891	-2.09795	n.s.	n.s.
YPK_2581 (ybiT)	ABC-F family ATPase	2.40836	1.7636	2.02041	n.s.
YPK_2770 (xylB-2)	xylulokinase	3.81569	2.13398	2.98034	3.24449
YPK_2826	3-oxo-tetronate kinase	-1.5461	-1.96666	n.s.	n.s.
YPK_2963 (cydB)	cytochrome d ubiquinol oxidase subunit II	n.s.	n.s.	-1.86398	n.s.
YPK_2964 (cydA)	cytochrome ubiquinol oxidase subunit I	n.s.	n.s.	-1.53265	n.s.
YPK_3389 (cybC-2)	cytochrome b562	n.s.	-1.55701	n.s.	n.s.
YPK_3403 (sgbK)	carbohydrate kinase	-2.08854	-2.57799	n.s.	n.s.
YPK_3418 (dhaL)	dihydroxyacetone kinase subunit L	n.s.	n.s.	n.s.	2.64174
YPK_3419 (dhaK)	dihydroxyacetone kinase subunit DhaK	n.s.	n.s.	n.s.	2.89787
Coenzyme transport and metabolism
YPK_3437 (cobA)	uroporphyrinogen-III C-methyltransferase	1.68622	n.s.	n.s.	n.s.
YPK_3443 (ygcM)	6-carboxytetrahydropterin synthase QueD	n.s.	1.53625	n.s.	n.s.
YPK_3715 (ydcP-2)	U32 family peptidase	n.s.	n.s.	n.s.	-1.94277
General transcription, transcription factors, signal transduction
YPK_0450	GntR family transcriptional regulator	1.62035	1.91355	2.23809	2.62726
YPK_0602	transcriptional regulator	-1.54762	n.s.	n.s.	n.s.
YPK_0725	transcriptional regulator	2.35738	2.44043	n.s.	n.s.
YPK_0976 (lacI)	LacI family DNA-binding transcriptional regulator	-1.55174	n.s.	n.s.	n.s.
YPK_1016	transcriptional regulator	2.17298	5.31393	n.s.	n.s.
YPK_1025 (galR)	HTH-type transcriptional regulator GalR	-1.84442	n.s.	n.s.	n.s.
YPK_1733 (lrp)	Lrp/AsnC family transcriptional regulator	-2.1404	-1.75994	n.s.	n.s.
YPK_2484	helix-turn-helix domain-containing protein	1.83844	n.s.	n.s.	n.s.
YPK_2824	DeoR/GlpR family DNA-binding transcription regulator	n.s.	n.s.	-1.7964	n.s.
YPK_2899	transcriptional regulator CecR	n.s.	-1.78086	n.s.	n.s.
YPK_3033	LuxR family transcriptional regulator	2.04061	n.s.	n.s.	n.s.
YPK_3397 (fucR)	DeoR/GlpR transcriptional regulator	-4.67338	-2.58559	n.s.	n.s.
YPK_3415 (arsR)	transcriptional regulator	n.s.	1.88534	n.s.	n.s.
YPK_3533 (leuO)	transcriptional regulator LeuO	n.s.	n.s.	-1.70847	n.s.
YPK_3547 (rapA)	RNA polymerase-associated protein RapA	n.s.	n.s.	1.70109	n.s.
YPK_3760 (ner-2)	helix-turn-helix domain-containing protein	2.03771	2.94904	2.22539	n.s.
YPK_3841 (rhaR)	HTH-type transcriptional activator RhaR	-1.57953	n.s.	n.s.	n.s.
Translation
YPK_0453 (dusB)	tRNA dihydrouridine synthase DusB	1.51472	n.s.	2.19894	n.s.
YPK_1179 (srmB)	ATP-dependent RNA helicase SrmB	1.70671	n.s.	1.74859	n.s.
YPK_1596 (rlmF)	23S rRNA (adenine(1618)-N(6))-methyltransferase RlmF	1.52895	n.s.	n.s.	n.s.
YPK_1678 (rluC)	23S rRNA pseudouridine(955/2504/2580) synthase RluC	n.s.	1.50269	n.s.	n.s.
YPK_2725 (rumB)	23S rRNA (uracil(747)-C(5))-methyltransferase RlmC	n.s.	1.50472	n.s.	n.s.
YPK_3250 (thiI)	tRNA uracil 4-sulfurtransferase ThiI	n.s.	n.s.	1.59027	n.s.
YPK_3265 (queA)	tRNA preQ1(34) S-adenosylmethionine ribosyltransferase-isomerase QueA	n.s.	1.50599	n.s.	n.s.
YPK_3353 (yfiA)	ribosome-associated translation inhibitor RaiA	-2.3724	-1.75575	n.s.	n.s.
Inorganic ion transport and metabolism
YPK_0068 (fhuC)	ABC transporter ATP-binding protein	1.72803	n.s.	n.s.	n.s.
YPK_0069 (fhuB)	iron chelate uptake ABC transporter family permease subunit	1.81304	n.s.	n.s.	n.s.
YPK_0070 (fhuB-2)	ABC transporter permease	2.06144	n.s.	n.s.	n.s.
YPK_0071 (fhuD)	siderophore ABC transporter substrate-binding protein	1.68868	n.s.	n.s.	n.s.
YPK_0233 (nirC)	nitrite transporter NirC	n.s.	n.s.	-2.20565	n.s.
YPK_0234 (nirD)	nitrite reductase small subunit NirD	n.s.	n.s.	-2.33353	-1.53024
YPK_0235 (nirB)	nitrite reductase large subunit	-2.7708	-2.51999	n.s.	-1.5718
YPK_0258 (tauA)	taurine ABC transporter substrate-binding protein	n.s.	-1.96463	n.s.	-1.7212
YPK_0259 (tauB)	taurine ABC transporter ATP-binding subunit	n.s.	-2.14641	n.s.	-1.77563
YPK_0260 (tauC)	taurine ABC transporter permease TauC	n.s.	-1.52025	-1.94968	n.s.
YPK_0261 (tauD)	taurine dioxygenase	n.s.	n.s.	-2.40311	n.s.
YPK_0280 (bfd)	bacterioferritin-associated ferredoxin	3.1626	n.s.	n.s.	n.s.
YPK_0281 (bfr)	bacterioferritin	2.04556	-1.84056	n.s.	n.s.
YPK_0423 (ssuC)	aliphatic sulfonate ABC transporter permease SsuC	n.s.	n.s.	-1.70677	n.s.
YPK_0750 (fhuA)	TonB-dependent receptor	1.80428	n.s.	n.s.	n.s.
YPK_0778	DASS family sodium-coupled anion symporter	1.59752	1.50969	n.s.	2.26803
YPK_0782 (iutA)	TonB-dependent siderophore receptor	1.84576	n.s.	n.s.	n.s.
YPK_0784 (iucC)	aerobactin synthase IucC	3.03945	n.s.	n.s.	n.s.
YPK_0785 (iucB)	acetyltransferase	3.32524	n.s.	n.s.	n.s.
YPK_0786 (rhbC)	aerobactin synthase IucA	3.64759	n.s.	n.s.	n.s.
YPK_0815 (fhuA-2)	TonB-dependent siderophore receptor	2.67565	n.s.	1.67953	n.s.
YPK_0816 (fhuD-2)	ABC transporter substrate-binding protein	3.26071	n.s.	2.38323	n.s.
YPK_1131 (ureA)	urease subunit gamma	-2.53196	-2.34798	-1.76886	n.s.
YPK_1132 (ureB)	urease subunit beta	-2.18885	-2.37336	-1.85993	n.s.
YPK_1133 (ureC)	urease subunit alpha	-2.06886	-2.25269	-2.09324	n.s.
YPK_1134 (ureE)	urease accessory protein UreE	-1.97309	-1.60891	-1.72819	n.s.
YPK_1135 (ureF)	urease accessory protein UreF	-1.83196	n.s.	n.s.	n.s.
YPK_1136 (ureG)	urease accessory protein UreG	-1.5556	n.s.	n.s.	n.s.
YPK_1156 (kdpD)	two-component system sensor histidine kinase KdbD	1.59449	1.81211	n.s.	2.23065
YPK_1157 (kdpC)	potassium-transporting ATPase subunit KdpC	n.s.	1.75912	n.s.	2.30733
YPK_1158 (kdpB)	potassium-transporting ATPase subunit KdpB	1.66433	1.63568	n.s.	3.15664
YPK_1159 (kdpA)	potassium-transporting ATPase subunit KdpA	1.50292	n.s.	n.s.	2.22796
YPK_1194 (fdx)	YfhL family 4Fe-4S dicluster ferredoxin	1.77431	1.87929	n.s.	n.s.
YPK_1375 (afuA)	ABC transporter substrate-binding protein	n.s.	-2.87712	n.s.	n.s.
YPK_1376 (afuB)	iron ABC transporter permease	n.s.	-3.32209	n.s.	n.s.
YPK_1377 (afuC)	ABC transporter ATP-binding protein	n.s.	-2.99577	n.s.	n.s.
YPK_1378 (ydeN)	sulfatase	-1.87965	-1.93481	-1.83376	n.s.
YPK_1384 (narP)	response regulator	-2.75271	n.s.	-2.41949	-2.45786
YPK_1385 (napF)	ferredoxin-type protein NapF	-4.12778	n.s.	-1.51833	n.s.
YPK_1386 (napD)	chaperone NapD	-2.52534	-1.75762	-1.73315	-1.68402
YPK_1387 (napA)	nitrate reductase catalytic subunit NapA	-2.87483	n.s.	-2.32577	n.s.
YPK_1388 (napB)	nitrate reductase cytochrome c-type subunit	-2.55593	n.s.	-2.02543	n.s.
YPK_1430 (cysZ)	sulfate transporter CysZ	1.93977	2.42722	1.924	n.s.
YPK_1455 (dmsB)	DMSO/selenate family reductase complex B subunit	n.s.	n.s.	-3.03173	n.s.
YPK_1456 (dmsA)	dimethyl sulfoxide reductase subunit A	n.s.	n.s.	n.s.	-2.34523
YPK_1462 (sfuB)	iron ABC transporter permease	1.6164	n.s.	n.s.	n.s.
YPK_1463 (sfuA)	iron ABC transporter substrate-binding protein	1.83225	n.s.	n.s.	n.s.
YPK_2233 (chaA)	sodium-potassium/proton antiporter ChaA	n.s.	1.75272	n.s.	n.s.
YPK_2251	iron transporter	1.58465	n.s.	n.s.	n.s.
YPK_2366 (efeU-2)	iron uptake transporter permease EfeU	n.s.	n.s.	1.53272	n.s.
YPK_2438 (ftnA)	non-heme ferritin	-2.88648	n.s.	n.s.	n.s.
YPK_2544 (alcC)	IucA/IucC family siderophore biosynthesis protein	2.13964	n.s.	n.s.	n.s.
YPK_2545 (alcB)	acetyltransferase	3.319	n.s.	n.s.	n.s.
YPK_2546 (alcA)	lysine N(6)-hydroxylase/L-ornithine N(5)-oxygenase family protein	4.20254	n.s.	n.s.	n.s.
YPK_2548 (fhuF)	siderophore-iron reductase FhuF	4.22432	n.s.	2.19139	n.s.
YPK_2749 (fhuC-2)	ABC transporter ATP-binding protein	2.8849	n.s.	1.66132	n.s.
YPK_2750 (fhuB-4)	iron ABC transporter permease	2.49689	n.s.	2.0019	n.s.
YPK_2751 (fhuD-4)	iron-siderophore ABC transporter substrate-binding protein YiuA	2.97082	n.s.	2.41484	n.s.
YPK_2872 (urtB)	urea ABC transporter permease subunit UrtB	n.s.	1.88419	n.s.	n.s.
YPK_2873 (urtA)	urea ABC transporter substrate-binding protein	1.83364	n.s.	n.s.	n.s.
YPK_3393 (dmsB-2)	dimethylsulfoxide reductase subunit B	n.s.	n.s.	-2.22917	n.s.
YPK_3394 (dmsA-2)	molybdopterin-dependent oxidoreductase	n.s.	n.s.	n.s.	-2.62526
YPK_3461 (fhuD)	Fe(3+)-hydroxamate ABC transporter substrate-binding protein FhuD	n.s.	n.s.	1.8502	n.s.
YPK_3480 (yacK)	multicopper oxidase CueO	n.s.	1.69577	n.s.	n.s.
YPK_3885 (hemN-2)	heme anaerobic degradation radical SAM methyltransferase ChuW/HutW	1.79645	n.s.	2.0084	n.s.
YPK_3886 (chuX)	heme utilization cystosolic carrier protein HutX	1.98257	n.s.	n.s.	n.s.
YPK_3888 (hemP)	hemin uptake protein	4.40027	n.s.	n.s.	n.s.
YPK_3889 (hmuR)	TonB-dependent hemoglobin/transferrin/lactoferrin family receptor	3.85356	n.s.	n.s.	n.s.
YPK_3890 (hmuS)	hemin-degrading factor	2.62206	n.s.	n.s.	n.s.
YPK_3891 (hmuT)	hemin ABC transporter substrate-binding protein	2.99034	n.s.	n.s.	n.s.
YPK_3892 (hmuU)	iron ABC transporter permease	2.87756	n.s.	n.s.	n.s.
YPK_3893 (hmuV)	heme ABC transporter ATP-binding protein	2.77782	n.s.	n.s.	n.s.
YPK_3986 (tusA)	sulfurtransferase TusA	1.66585	1.62204	n.s.	n.s.
YPK_4085 (hasA)	heme acquisition protein HasA	n.s.	n.s.	n.s.	1.6899
Lipid transport and metabolism
YPK_0563 (fadH)	NADPH-dependent 2,4-dienoyl-CoA reductase	-1.63776	n.s.	n.s.	n.s.
YPK_3309 (fadE)	acyl-CoA dehydrogenase	-2.30274	-2.54436	n.s.	n.s.
YPK_3933 (fadB)	fatty acid oxidation complex subunit alpha FadB	-1.6169	-1.70372	n.s.	n.s.
YPK_3934 (fadA)	acetyl-CoA C-acyltransferase FadA	n.s.	-1.76885	n.s.	n.s.
YPK_3991 (glpA)	anaerobic glycerol-3-phosphate dehydrogenase subunit A	n.s.	-1.95769	n.s.	-1.62292
YPK_4113 (glpK-2)	glycerol kinase GlpK	-2.18654	n.s.	n.s.	n.s.
Nucleotide transport and metabolism
YPK_1111 (hpxB)	allantoinase PuuE	2.15661	n.s.	n.s.	n.s.
YPK_2073 (tdk-2)	thymidine kinase	-2.04635	-1.75015	-1.98013	n.s.
YPK_3281 (yaiE)	pyrimidine/purine nucleoside phosphorylase	-1.50026	n.s.	n.s.	n.s.
YPK_3332 (gatA)	AtzE family amidohydrolase	-1.56483	n.s.	n.s.	n.s.
YPK_3691 (nrdD)	anaerobic ribonucleoside-triphosphate reductase	n.s.	n.s.	n.s.	-1.96428
YPK_3692 (nrdG)	anaerobic ribonucleoside-triphosphate reductase-activating protein	n.s.	n.s.	-2.55631	n.s.
YPK_3950 (udp)	uridine phosphorylase	-1.52269	n.s.	n.s.	n.s.
Membrane transport, secretion and structural proteins
YPK_0219 (mrcA)	peptidoglycan glycosyltransferase/peptidoglycan DD-transpeptidase MrcA	2.02259	n.s.	2.02816	n.s.
YPK_0048 (mdfA)	MFS transporter	2.38171	2.36159	2.09831	n.s.
YPK_0672 (exbB)	tol-pal system-associated acyl-CoA thioesterase	2.41623	n.s.	1.55997	n.s.
YPK_0673 (exbD)	TonB system transport protein ExbD	2.51326	n.s.	n.s.	n.s.
YPK_0788	MFS transporter	5.03202	n.s.	n.s.	n.s.
YPK_0998	autotransporter YapM	-2.23437	n.s.	n.s.	n.s.
YPK_0999	OmpG family monomeric porin	-2.08598	n.s.	n.s.	n.s.
YPK_1006 (gspF)	type II secretion system F family protein	n.s.	n.s.	n.s.	1.76034
YPK_1012 (gspL)	type II secretion system protein GspL	n.s.	2.50408	n.s.	n.s.
YPK_1014 (gspO)	prepilin peptidase	n.s.	2.34365	n.s.	n.s.
YPK_1015 (gspS)	type II secretion system pilot lipoprotein GspS	n.s.	5.77449	n.s.	n.s.
YPK_1047 (mltA)	murein transglycosylase A	1.64912	n.s.	n.s.	n.s.
YPK_1105 (mltD)	murein transglycosylase D	2.43233	2.23004	1.54531	1.55059
YPK_1338 (ydcV)	ABC transporter permease	2.40723	1.78954	1.93041	n.s.
YPK_1380 (ybcI)	metal-dependent hydrolase	3.54902	n.s.	n.s.	n.s.
YPK_2055 (tonB)	TonB system transport protein TonB	1.56227	n.s.	n.s.	n.s.
YPK_2408 (yphD-4)	ABC transporter permease	n.s.	-1.88899	n.s.	n.s.
YPK_2411 (yphD-5)	ABC transporter permease	-1.84988	-2.00328	n.s.	n.s.
YPK_2469 (fcuA)	TonB-dependent receptor	4.79227	n.s.	1.51768	n.s.
YPK_2512	MFS transporter	n.s.	n.s.	n.s.	1.50136
YPK_2517 (yeeF)	APC family permease	n.s.	1.63833	2.14052	n.s.
YPK_2676 (focA)	formate transporter FocA	n.s.	n.s.	n.s.	-2.13118
YPK_2680	MFS transporter	2.13208	1.65155	n.s.	n.s.
YPK_2839 (ompC-2)	porin OmpC	-1.86899	-2.02177	-1.61757	-1.50996
YPK_3553 (tssJ)	type VI secretion system lipoprotein TssJ	n.s.	-1.66505	n.s.	n.s.
YPK_3554	DUF4150 domain-containing protein	n.s.	-1.74574	n.s.	n.s.
YPK_3556	pentapeptide repeat-containing protein	n.s.	-1.60106	n.s.	n.s.
YPK_3558 (vgrG)	type VI secretion system tip protein VgrG	n.s.	-1.62116	n.s.	n.s.
YPK_3559 (tssH)	type VI secretion system ATPase TssH	n.s.	-1.58711	n.s.	n.s.
YPK_3561 (tssF)	type VI secretion system baseplate subunit TssF	n.s.	-1.50875	n.s.	n.s.
YPK_3562 (tssE)	type VI secretion system baseplate subunit TssE	n.s.	-2.03971	n.s.	n.s.
YPK_3563 (hcp)	type VI secretion system tube protein Hcp	-2.15883	-2.9223	n.s.	n.s.
YPK_3564 (tssC)	type VI secretion system contractile sheath large subunit	-2.22711	-2.64862	n.s.	n.s.
YPK_3565 (tssB)	type VI secretion system contractile sheath small subunit	-2.32697	-2.86533	n.s.	n.s.
YPK_3566	ImpA family type VI secretion system protein	n.s.	-2.39482	n.s.	n.s.
YPK_3567 (rovC)	DUF2285 domain-containing protein	n.s.	n.s.	n.s.	-1.61779
YPK_3400 (yphD-8)	ABC transporter permease	-3.01518	-3.58683	-1.80438	n.s.
YPK_3401 (yphD-9)	ABC transporter permease	-3.02137	-3.42121	n.s.	n.s.
YPK_4097	inner membrane protein YiaA	1.57198	n.s.	n.s.	n.s.
YPK_4112 (glpF)	aquaporin family protein	-4.23857	-2.11037	n.s.	-2.38862
Posttranslational modification, protein turnover
YPK_1340 (yegD)	molecular chaperone	2.66512	2.79949	1.75791	n.s.
YPK_1712 (pepT-2)	peptidase T	n.s.	n.s.	n.s.	-1.80646
Secondary metabolites biosynthesis, transport and catabolism
YPK_0446	N-acyl homoserine lactonase family protein	4.95734	4.65478	4.88145	4.66551
YPK_0448 (pcaC)	carboxymuconolactone decarboxylase family protein	1.7786	2.21089	1.95117	3.33006
YPK_1980 (bioD)	ATP-dependent dethiobiotin synthetase BioD	-2.63936	n.s.	n.s.	-3.08229
YPK_2029 (ribA)	GTP cyclohydrolase II	n.s.	n.s.	n.s.	-2.77944
YPK_3650 (ego)	autoinducer 2 ABC transporter ATP-binding protein LsrA	-2.82579	n.s.	n.s.	2.164
YPK_3651 (ydeY)	autoinducer 2 ABC transporter permease LsrC	-1.6985	n.s.	n.s.	1.53032
YPK_3652 (ydeZ)	autoinducer 2 ABC transporter permease LsrD	-1.51813	n.s.	n.s.	n.s.
YPK_3655 (yneC)	(4S)-4-hydroxy-5-phosphonooxypentane-2,3-dione isomerase	-1.69616	n.s.	n.s.	n.s.
YPK_3951 (ysgA)	dienelactone hydrolase family protein	2.61015	2.00904	2.5768	3.49104
Others
YPK_0045	DUF4225 domain-containing protein	2.53413	n.s.	2.12582	n.s.
YPK_0046	hypothetical protein	1.50227	2.12401	2.06441	n.s.
YPK_0047	hypothetical protein	1.6183	n.s.	2.15134	n.s.
YPK_0132	hypothetical protein	3.70785	n.s.	n.s.	n.s.
YPK_0154	DUF943 family protein	1.51573	1.81115	n.s.	n.s.
YPK_0323	hypothetical protein	n.s.	n.s.	n.s.	-1.75869
YPK_0329	GNAT family N-acetyltransferase	n.s.	n.s.	n.s.	-1.5181
YPK_0330	hypothetical protein	n.s.	n.s.	-1.51564	n.s.
YPK_0358	hypothetical protein	n.s.	n.s.	n.s.	-2.15061
YPK_0447	NAD(P)-dependent oxidoreductase	4.25679	4.14472	4.22696	4.37589
YPK_0449	MFS transporter	2.84828	3.86438	3.04984	4.42824
YPK_0451	hypothetical protein	1.87239	1.86857	2.46791	2.81068
YPK_0531	TIGR01212 family radical SAM protein	n.s.	n.s.	n.s.	-1.5234
YPK_0600	Na+/H+ antiporter NhaC family protein	-3.13941	n.s.	-2.01529	n.s.
YPK_0601	SRPBCC family protein	-3.15144	n.s.	-1.92715	n.s.
YPK_0603 (tdcF)	RidA family protein	-1.71011	n.s.	n.s.	n.s.
YPK_0604	RidA family protein	-1.74984	n.s.	n.s.	n.s.
YPK_0614	integrase family protein	-1.82339	-1.61086	n.s.	n.s.
YPK_0615	hypothetical protein	n.s.	n.s.	-1.91515	n.s.
YPK_0631	DUF3892 domain-containing protein	n.s.	n.s.	-1.80286	n.s.
YPK_0661 (mdaB)	NAD(P)H-dependent oxidoreductase	n.s.	2.11627	n.s.	n.s.
YPK_0670	DedA family protein	n.s.	n.s.	n.s.	-1.50506
YPK_0742	conserved hypothetical protein	n.s.	2.16401	n.s.	n.s.
YPK_0771	hypothetical protein	n.s.	1.61176	n.s.	n.s.
YPK_0772	RHS protein	1.66954	1.92065	n.s.	n.s.
YPK_0773	hypothetical protein	n.s.	1.65306	n.s.	n.s.
YPK_0775	HEAT repeat domain-containing protein	1.86261	2.63597	n.s.	n.s.
YPK_0776	Imm44 family immunity protein	2.53259	n.s.	n.s.	n.s.
YPK_0780 (lacI-3)	cellulase family glycosylhydrolase	-1.52703	n.s.	n.s.	n.s.
YPK_0793	CPBP family intramembrane metalloprotease	2.22953	n.s.	n.s.	n.s.
YPK_0983	DUF2264 domain-containing protein	-1.68225	n.s.	n.s.	n.s.
YPK_0984 (ydeN)	sulfatase-like hydrolase/transferase	-2.1501	n.s.	n.s.	n.s.
YPK_0985 (ydeM)	anaerobic sulfatase maturase	-2.27997	n.s.	n.s.	n.s.
YPK_0996	sulfatase	-1.58763	n.s.	n.s.	n.s.
YPK_1013	hypothetical protein	n.s.	2.93243	n.s.	n.s.
YPK_1055 (xni)	flap endonuclease Xni	n.s.	n.s.	-1.54985	n.s.
YPK_1122 (yicN)	DUF1198 domain-containing protein	n.s.	1.87548	n.s.	n.s.
YPK_1123	MbeD/MobD family mobilization/exclusion protein	n.s.	1.59946	n.s.	n.s.
YPK_1160	YbfA family protein	4.16999	n.s.	1.60877	n.s.
YPK_1170	DUF969 domain-containing protein	-1.72141	n.s.	n.s.	n.s.
YPK_1171	DUF979 domain-containing protein	-1.62908	n.s.	n.s.	n.s.
YPK_1177 (yplB)	ankyrin repeat domain-containing protein	1.65236	n.s.	1.9801	n.s.
YPK_1186	hypothetical protein	2.0484	2.34516	1.83193	n.s.
YPK_1334	PLP-dependent aminotransferase family protein	2.23826	2.18184	2.23958	n.s.
YPK_1339	hypothetical protein	4.29232	n.s.	n.s.	n.s.
YPK_1379 (ydeM-2)	anaerobic sulfatase maturase	-2.19344	-1.93582	-2.04047	n.s.
YPK_1399	Dyp-type peroxidase	-1.62486	n.s.	n.s.	n.s.
YPK_1405	YhcH/YjgK/YiaL family protein	-2.36915	n.s.	n.s.	n.s.
YPK_1440	DUF2502 domain-containing protein	n.s.	1.59685	n.s.	n.s.
YPK_1491	hypothetical protein	n.s.	1.91128	1.76731	n.s.
YPK_1492 (phnA)	zinc ribbon domain-containing protein YjdM	n.s.	1.69901	n.s.	n.s.
YPK_1542	TIGR01777 family oxidoreductase	n.s.	-1.60418	n.s.	n.s.
YPK_1609	NleF caspase inhibitor	2.01826	n.s.	n.s.	n.s.
YPK_1610 (gutB)	alcohol dehydrogenase catalytic domain-containing protein	n.s.	-2.6022	n.s.	2.43513
YPK_1657	DMT family transporter	-1.62429	-1.57981	n.s.	n.s.
YPK_1667	hypothetical protein	n.s.	n.s.	n.s.	1.59128
YPK_1735 (ylaC)	YlaC family protein	n.s.	n.s.	-1.57438	n.s.
YPK_1760 (cwlA)	N-acetylmuramoyl-L-alanine amidase	-1.60193	-1.64461	-2.17811	n.s.
YPK_1761 (yadE)	trimeric autotransporter adhesin YadE	n.s.	-1.62611	n.s.	n.s.
YPK_1770	hypothetical protein	n.s.	1.56453	n.s.	n.s.
YPK_1796 (ydjM)	metal-dependent hydrolase	-2.3756	-2.7494	n.s.	-2.01113
YPK_1811 (yniA)	fructosamine kinase family protein	-1.78955	-1.8038	n.s.	n.s.
YPK_1870 (sepC)	RHS repeat protein	1.73312	2.61181	1.68305	n.s.
YPK_1885	Yip1 family protein	n.s.	n.s.	n.s.	1.92013
YPK_1887	CMD domain-containing protein	n.s.	n.s.	n.s.	-1.65407
YPK_1958 (tauA-2)	ABC transporter substrate-binding protein	n.s.	n.s.	n.s.	1.58784
YPK_1960	DUF2291 domain-containing protein	n.s.	n.s.	2.55992	3.56112
YPK_2031	hypothetical protein	1.57392	n.s.	1.55012	n.s.
YPK_2048	BON domain-containing protein	n.s.	-1.59879	n.s.	n.s.
YPK_2056	hypothetical protein	n.s.	n.s.	n.s.	-1.59388
YPK_2108 (spoVR)	SpoVR family protein	n.s.	-1.83059	n.s.	n.s.
YPK_2113	hypothetical protein	n.s.	1.85288	n.s.	n.s.
YPK_2197	HEAT repeat domain-containing protein	-2.3565	-2.42534	-2.7172	n.s.
YPK_2198	hypothetical protein	-2.06602	-1.72495	-2.88388	n.s.
YPK_2199	hypothetical protein	-1.96385	-1.62673	-2.83029	n.s.
YPK_2200	hypothetical protein	-1.93623	-2.40771	-2.17395	n.s.
YPK_2201	SDR family oxidoreductase	n.s.	n.s.	-2.61025	n.s.
YPK_2205	DUF4034 domain-containing protein	n.s.	n.s.	n.s.	-2.21474
YPK_2207	SEL1-like repeat protein	n.s.	n.s.	n.s.	-1.87178
YPK_2236	hypothetical protein	-1.58777	-2.83086	-2.4059	n.s.
YPK_2308	hypothetical protein	n.s.	-1.51502	n.s.	n.s.
YPK_2311	hypothetical protein	n.s.	n.s.	1.5906	n.s.
YPK_2330	phage terminase small subunit	1.80696	n.s.	n.s.	n.s.
YPK_2358 (ydgC)	GlpM family protein	n.s.	n.s.	n.s.	-1.89634
YPK_2410 (yphF-2)	substrate-binding domain-containing protein	-1.82421	-2.5491	n.s.	n.s.
YPK_2485	hypothetical protein	1.6608	n.s.	n.s.	n.s.
YPK_2486	hypothetical protein	1.65891	n.s.	n.s.	n.s.
YPK_2501	hypothetical protein	1.60343	n.s.	n.s.	n.s.
YPK_2507	hypothetical protein	n.s.	n.s.	n.s.	1.6544
YPK_2515	SDR family oxidoreductase	-1.55972	n.s.	n.s.	n.s.
YPK_2518	hypothetical protein	n.s.	2.01611	2.19605	n.s.
YPK_2555	hypothetical protein	1.58159	n.s.	n.s.	n.s.
YPK_2559 (yohJ)	CidA/LrgA family protein	n.s.	n.s.	n.s.	-1.51019
YPK_2574	darobactin export ABC transporter permease subunit	n.s.	n.s.	n.s.	1.63196
YPK_2580	hypothetical protein	2.53215	n.s.	n.s.	n.s.
YPK_2635	hypothetical protein	n.s.	n.s.	1.55174	n.s.
YPK_2643 (zapC)	cell division protein ZapC	n.s.	n.s.	n.s.	1.56108
YPK_2721	prohibitin family protein	2.73498	n.s.	n.s.	n.s.
YPK_2731	YbjN domain-containing protein	1.53105	n.s.	n.s.	n.s.
YPK_2744	isopenicillin N synthase family oxygenase	n.s.	-2.23659	n.s.	n.s.
YPK_2745	hypothetical protein	n.s.	-2.13826	n.s.	-1.65196
YPK_2748 (fepA)	ligand-gated channel protein	3.63468	n.s.	n.s.	n.s.
YPK_2774	SDR family oxidoreductase	3.29749	2.52127	2.68278	4.10684
YPK_2775	proteinase inhibitor	n.s.	n.s.	n.s.	2.12115
YPK_2781	hypothetical protein	-2.93629	-3.69765	n.s.	n.s.
YPK_2802	colicin immunity domain-containing protein	n.s.	-1.52118	n.s.	n.s.
YPK_2804	hypothetical protein	n.s.	-1.55329	n.s.	n.s.
YPK_2808	tail fiber assembly protein	1.68559	n.s.	n.s.	n.s.
YPK_2813	phage baseplate assembly protein	1.54009	n.s.	n.s.	n.s.
YPK_2816	hypothetical protein	1.62147	n.s.	n.s.	n.s.
YPK_2817	phage tail assembly protein	1.806	n.s.	n.s.	n.s.
YPK_2819	phage tail sheath subtilisin-like domain-containing protein	1.66965	n.s.	n.s.	n.s.
YPK_2821	hypothetical protein	1.57879	n.s.	n.s.	n.s.
YPK_2823 (hyi)	2-oxo-tetronate isomerase	n.s.	n.s.	-1.60392	n.s.
YPK_2874	DUF1456 family protein	1.56028	2.60566	n.s.	n.s.
YPK_3035	glycogen synthase	1.51384	n.s.	n.s.	n.s.
YPK_3038	hypothetical protein	n.s.	-1.6325	n.s.	n.s.
YPK_3067	cupin domain-containing protein	n.s.	n.s.	n.s.	-2.773
YPK_3076	aldo/keto reductase	n.s.	-1.60479	n.s.	n.s.
YPK_3087	hypothetical protein	2.10394	n.s.	n.s.	n.s.
YPK_3088	hypothetical protein	1.77687	n.s.	n.s.	n.s.
YPK_3089	hypothetical protein	2.00944	n.s.	n.s.	n.s.
YPK_3099	phage minor tail protein L	1.74065	n.s.	n.s.	n.s.
YPK_3106	DUF2767 family protein	1.97199	n.s.	n.s.	n.s.
YPK_3107	site-specific integrase	n.s.	1.69217	n.s.	n.s.
YPK_3331	oxalurate catabolism protein HpxX	-1.60475	n.s.	n.s.	n.s.
YPK_3333	oxalurate catabolism protein HpxZ	-1.54201	n.s.	n.s.	n.s.
YPK_3358 (yehT)	two-component system response regulator BtsR	-1.52804	n.s.	n.s.	n.s.
YPK_3360 (ydiY)	YdiY family protein	2.25844	1.60303	n.s.	n.s.
YPK_3396	hypothetical protein	-5.99656	-3.91786	n.s.	n.s.
YPK_3409 (fepA-2)	TonB-dependent receptor	3.25136	n.s.	n.s.	n.s.
YPK_3411 (yhjA)	heme-binding domain-containing protein	n.s.	n.s.	n.s.	-2.42081
YPK_3414	hypothetical protein	2.91471	n.s.	n.s.	n.s.
YPK_3484	hypothetical protein	n.s.	n.s.	1.72611	n.s.
YPK_3548	hypothetical protein	n.s.	1.65306	2.94119	n.s.
YPK_3576	DUF3757 domain-containing protein	n.s.	2.40162	n.s.	n.s.
YPK_3577	DUF3757 domain-containing protein	1.83818	1.80545	n.s.	n.s.
YPK_3631	DUF1328 domain-containing protein	n.s.	n.s.	n.s.	1.90831
YPK_3639 (ybhC)	pectinesterase family protein	n.s.	-1.54445	-1.54232	n.s.
YPK_3663	YjgN family protein	n.s.	1.65954	n.s.	n.s.
YPK_3743 (obgE)	Obg family GTPase CgtA	2.97593	2.14499	2.59733	n.s.
YPK_3836	hypothetical protein	2.14422	1.64772	n.s.	n.s.
YPK_3887	NAD(P)-binding oxidoreductase	1.75572	n.s.	n.s.	n.s.
YPK_3987 (yhhQ)	7-cyano-7-deazaguanine/7-aminomethyl-7-deazaguanine transporter	1.61466	n.s.	n.s.	n.s.
YPK_4041	glutaminyl-peptide cyclotransferase	1.54217	n.s.	n.s.	n.s.
YPK_4165	hypothetical protein	1.91845	1.67193	n.s.	n.s.
YPK_4166	hypothetical protein	1.75677	1.68966	n.s.	n.s.
YPK_4237	ABC transporter substrate-binding protein	n.s.	-1.93222	n.s.	-2.38927
tRNAs/sRNAs
YPK_R0005	tRNA-Thr1	2.50637	n.s.	1.51878	n.s.
YPK_R0009	tRNA-Glu1	-4.68741	n.s.	-1.72231	n.s.
YPK_R0010	tRNA-Thr3	-5.70154	n.s.	n.s.	n.s.
YPK_R0012	tRNA-Glu2	-4.27	n.s.	n.s.	n.s.
YPK_R0017	tRNA-Val3	n.s.	n.s.	n.s.	-2.09818
YPK_R0027	tRNA-Pro2	n.s.	n.s.	n.s.	-2.45352
YPK_R0030	tRNA-Gln1	n.s.	n.s.	n.s.	-1.61247
YPK_R0036	tRNA-Leu4	n.s.	n.s.	1.55077	n.s.
YPK_R0038	tRNA-Glu3	-4.79923	n.s.	-1.91528	n.s.
YPK_R0039	tRNA-Glu4	-4.89578	n.s.	-1.6801	n.s.
YPK_R0049	tRNA-Gly4	n.s.	1.5442	n.s.	n.s.
YPK_R0050	tRNA-Gly5	1.57144	1.67783	n.s.	n.s.
YPK_R0053	tRNA-Leu7	-2.62018	-1.65001	-2.19224	n.s.
YPK_R0056	tRNA-Arg4	n.s.	n.s.	n.s.	-2.54658
YPK_R0057	tRNA-Arg5	n.s.	n.s.	n.s.	-1.59611
Ysr156/sR020	SRP RNA (Ffs)	n.s.	2.01077	n.s.	1.51307
Ysr173/rmf	trans sRNA	n.s.	n.s.	n.s.	n.s.
Ysr187	trans sRNA	1.69248	n.s.	n.s.	n.s.
Ysr204	trans sRNA	-2.21019	n.s.	n.s.	n.s.
Ysr206	trans sRNA	1.58462	n.s.	n.s.	n.s.
Ysr230	antisense sRNA	2.19707	2.4297	n.s.	n.s.
Ysr232	antisense sRNA	-2.29535	n.s.	n.s.	n.s.
Ysr242	antisense sRNA	n.s.	n.s.	n.s.	2.39347
Ysr253	antisense sRNA	-1.92576	n.s.	n.s.	n.s.
Ysr257	antisense sRNA	n.s.	n.s.	n.s.	-1.50181
Ysr273	antisense sRNA	-1.6381	n.s.	n.s.	n.s.
Ysr281	antisense sRNA	2.27525	1.9965	n.s.	n.s.
sR008/His_leader	trans sRNA	n.s.	n.s.	n.s.	1.95312

## Sheet: heatmap
heatmap regulated genes Δfis vs. WT (padj ≤ 0.01)
value of 0: p-value too high
gene		e25	s25	e37	s37
pYV0001 (ypkA)		1.52814
pYV0002				1.59516
DN756_RS21575				1.76487
pYV0008		1.60232	1.94744
pYV0010		1.55008
pYV0013 (yadA)		2.11419	1.70952	1.72923
pYV0014		2.58189	1.92544	1.6761
DN756_RS21650		1.56121		1.5452
pYV0024 (sycH)		1.92221		1.71581
pYV0025 (yopE)		3.37743	2.25255	2.19498
pYV0033				1.55179
pYV0034		2.14225	1.52864	1.78674
pYV0037		2.23142	1.7524	2.13668
pYV0039		2.35271	2.23481	2.31175
pYV0040 (yopK/yopQ)		3.02648	2.41611	2.87684
pYV0041 (yopT)		2.28206	3.11462	2.01086	2.25481
pYV0044		1.566	1.56485
pYV0045		1.83358	2.41613	1.71738
pYV0046		2.23301	2.31249	1.68021
pYV0047 (yopM)		3.76833	3.18087	2.12191
pYV0049		3.15798		2.20897
pYV0050		3.04077		2.5752
pYV0054 (yopD)		1.93286
pYV0055 (yopB)		1.94514
pYV0056 (lcrH,sycD)		1.88105
pYV0057 (lcrV)		1.78728		1.55339
pYV0058 (lcrG)		1.61787		1.58268
pYV0067 (sctN)		3.04155	1.8411	2.37477
pYV0068 (yscO)		2.78685	1.8541	2.15289
pYV0069 (yscP)		2.16878		1.66542
pYV0070 (yscQ)		1.93319
pYV0071 (yscR)		1.8564		1.66647
pYV0072 (yscS)		1.93343		1.58532
pYV0073 (yscT)		1.83385
pYV0074 (yscU)		2.40001	1.55349	1.57256
pYV0075 (yscW, virG)		4.13888	2.78855	2.67902	1.73357
pYV0076 (lcrF)		3.83629	2.60815	2.62816	1.92924
pYV0077 (yscA)		3.13507	2.54587	2.89237
pYV0078		3.0281	2.43182	2.53769
pYV0079 (yscC)		2.52774	1.60298	2.24545
pYV0080 (yscD)		2.57459		2.02207
pYV0081 (yscE)		2.47027		1.84877
pYV0082 (yscF)		2.42714		1.72347
pYV0083 (yscG)		2.29005		1.63705
pYV0084 (yscH)		1.91532
pYV0085 (yscI)		2.21461
pYV0086 (yscJ)		2.03373
pYV0087 (yscK)		2.04086		1.52228
pYV0088 (yscL)		2.49553	1.70108	1.91269
pYV0089 (yscM)		3.16344		2.21014
DN756_RS21975		3.12505	2.35912	2.33867
pYV0090		3.30412	2.20993	2.37797	1.72293
pYV0093		4.11079	4.06214	3.0811	1.60344
pYV0094 (yopH)		3.4928	2.29977	2.01037
DN756_RS21995			1.66489
pYV0095		2.23473	2.10622	1.55736	1.6535
pYV0098 (yopP,yopJ)		2.54161	2.08663	2.06237
YPK_0011 (ibpA)		1.59493
YPK_0034 (tar)		-2.84764	-2.54193
YPK_0045		2.53413		2.12582
YPK_0046		1.50227	2.12401	2.06441
YPK_0047		1.6183		2.15134
YPK_0048 (mdfA)		2.38171	2.36159	2.09831
YPK_0057 (xylF)			-1.60371	-2.22058
YPK_0068 (fhuC-1)		1.72803
YPK_0069 (fhuB-1)		1.81304
YPK_0070 (fhuB-2)		2.06144
YPK_0071 (fhuD-1)		1.68868
YPK_0076 (hutU)		-1.51638
YPK_0077 (hutH)		-1.53948	-1.913
YPK_0078 (hutT)			-2.08828
YPK_0103		-2.73147
YPK_0121 (uspB)			-1.69953
YPK_0125 (rbsA-1)			-2.46783
YPK_0132		3.70785
YPK_0154		1.51573	1.81115
YPK_0174 (pckA)		-1.65124
YPK_0219 (mrcA)		2.02259		2.02816
YPK_0233 (nirC)				-2.20565
YPK_0234 (nirD)				-2.33353	-1.53024
YPK_0235 (nirB)		-2.7708	-2.51999		-1.5718
YPK_0258 (tauA-1)			-1.96463		-1.7212
YPK_0259 (tauB-1)			-2.14641		-1.77563
YPK_0260 (tauC-1)			-1.52025	-1.94968
YPK_0261 (tauD)				-2.40311
YPK_0280 (bfd)		3.1626
YPK_0281 (bfr)		2.04556	-1.84056
YPK_0323					-1.75869
YPK_0329					-1.5181
YPK_0330				-1.51564
YPK_0358					-2.15061
YPK_0364 (aceB)		2.43482	1.61871	2.42416	3.65099
YPK_0365 (aceA)		2.41384		1.90054	2.6693
YPK_0366 (aceK)		1.95786			2.34878
YPK_0379					-2.85104
YPK_0423 (ssuC)				-1.70677
YPK_0446		4.95734	4.65478	4.88145	4.66551
YPK_0447		4.25679	4.14472	4.22696	4.37589
YPK_0448 (pcaC-1)		1.7786	2.21089	1.95117	3.33006
YPK_0449		2.84828	3.86438	3.04984	4.42824
YPK_0450		1.62035	1.91355	2.23809	2.62726
YPK_0451		1.87239	1.86857	2.46791	2.81068
YPK_0453 (dusB)		1.51472		2.19894
YPK_0531					-1.5234
YPK_0563 (fadH)		-1.63776
YPK_0564 (hdeD)			-1.74032
YPK_0599		-3.1968		-2.17412
YPK_0600		-3.13941		-2.01529
YPK_0601		-3.15144		-1.92715
YPK_0602		-1.54762
YPK_0603 (tdcF)		-1.71011
YPK_0604		-1.74984
YPK_0614		-1.82339	-1.61086
YPK_0615				-1.91515
YPK_0631				-1.80286
YPK_0661 (mdaB)			2.11627
YPK_0670					-1.50506
YPK_0672 (exbB)		2.41623		1.55997
YPK_0673 (exbD)		2.51326
YPK_0675		2.88222		2.21761
YPK_0725		2.35738	2.44043
YPK_0742			2.16401
YPK_0750 (fhuA-1)		1.80428
YPK_0771			1.61176
YPK_0772		1.66954	1.92065
YPK_0773			1.65306
YPK_0775		1.86261	2.63597
YPK_0776		2.53259
YPK_0778		1.59752	1.50969		2.26803
YPK_0780 (lacI-3)		-1.52703
YPK_0782 (iutA)		1.84576
YPK_0784 (iucC)		3.03945
YPK_0785 (iucB)		3.32524
YPK_0786 (rhbC)		3.64759
YPK_0788		5.03202
YPK_0793		2.22953
YPK_0812 (rbsB-2)		-1.88111		-1.50484
YPK_0815 (fhuA-2)		2.67565		1.67953
YPK_0816 (fhuD-2)		3.26071		2.38323
YPK_0964 (xltC)			-2.15417
YPK_0965 (xltB)				3.10912	2.1572
YPK_0966 (xltA)				3.28378	3.69264
YPK_0968 (cycB)		-1.68206
YPK_0975 (lamB-2)		-2.67886	-1.54271
YPK_0976 (lacI-1)		-1.55174
YPK_0982 (gatY)		-1.93064
YPK_0983		-1.68225
YPK_0984 (ydeN)		-2.1501
YPK_0985 (ydeM-1)		-2.27997
YPK_0989 (agaF)		-1.86406
YPK_0990 (agaE)		-1.67055
YPK_0991 (agaW)		-1.66916
YPK_0992 (agaV)		-1.84195
YPK_0993 (agaS)		-1.81563
YPK_0996		-1.58763
YPK_0998		-2.23437
YPK_0999		-2.08598
YPK_1001 (cynT)			-2.44804
YPK_1006 (gspF)					1.76034
YPK_1012 (gspL)			2.50408
YPK_1013			2.93243
YPK_1014 (gspO)			2.34365
YPK_1015 (gspS)			5.77449
YPK_1016		2.17298	5.31393
YPK_1024 (lysA)			1.9735
YPK_1025 (galR-1)		-1.84442
YPK_1047 (mltA)		1.64912
YPK_1055 (xni)				-1.54985
YPK_1105 (mltD)		2.43233	2.23004	1.54531	1.55059
YPK_1111 (hpxB)		2.15661
YPK_1119 (nrdH)					1.84427
YPK_1120		1.58515
YPK_1122 (yicN)			1.87548
YPK_1123			1.59946
YPK_1125 (ddpA-1)			-1.72128
YPK_1126 (ddpB-1)			-1.56654
YPK_1131 (ureA)		-2.53196	-2.34798	-1.76886
YPK_1132 (ureB)		-2.18885	-2.37336	-1.85993
YPK_1133 (ureC)		-2.06886	-2.25269	-2.09324
YPK_1134 (ureE)		-1.97309	-1.60891	-1.72819
YPK_1135 (ureF)		-1.83196
YPK_1136 (ureG)		-1.5556
YPK_1144 (celA)				-1.56579
YPK_1156 (kdpD)		1.59449	1.81211		2.23065
YPK_1157 (kdpC)			1.75912		2.30733
YPK_1158 (kdpB)		1.66433	1.63568		3.15664
YPK_1159		1.50292			2.22796
YPK_1160		4.16999		1.60877
YPK_1167		-1.72445
YPK_1168		-1.81308
YPK_1169 (ybgL)		-1.89334
YPK_1170		-1.72141
YPK_1171		-1.62908
YPK_1177 (yplB)		1.65236		1.9801
YPK_1179 (srmB)		1.70671		1.74859
YPK_1186		2.0484	2.34516	1.83193
YPK_1194 (fdx-1)		1.77431	1.87929
YPK_1334		2.23826	2.18184	2.23958
YPK_1335 (goaG)			1.80907		2.03525
YPK_1338 (ydcV-1)		2.40723	1.78954	1.93041
YPK_1339		4.29232
YPK_1340 (yegD)		2.66512	2.79949	1.75791
YPK_1375 (afuA)			-2.87712
YPK_1376 (afuB)			-3.32209
YPK_1377 (afuC)			-2.99577
YPK_1378 (ydeN)		-1.87965	-1.93481	-1.83376
YPK_1379 (ydeM-2)		-2.19344	-1.93582	-2.04047
YPK_1380 (ybcI)		3.54902
YPK_1384 (narP)		-2.75271		-2.41949	-2.45786
YPK_1385 (napF)		-4.12778		-1.51833
YPK_1386 (napD)		-2.52534	-1.75762	-1.73315	-1.68402
YPK_1387 (napA)		-2.87483		-2.32577
YPK_1388 (napB)		-2.55593		-2.02543
YPK_1391 (maeB)		-2.23616	-1.66395	-1.85286
YPK_1399		-1.62486
YPK_1400 (nanA)		-2.89878
YPK_1401 (nanE)		-2.82615
YPK_1404 (nanK)		-2.45855
YPK_1405		-2.36915
YPK_1407 (nanT)		-3.71581
YPK_1408 (cysP)					-2.22269
YPK_1409 (cysT)					-1.91657
YPK_1412 (cysM)					1.8428
YPK_1413					2.56089
YPK_1430 (cysZ)		1.93977	2.42722	1.924
YPK_1440			1.59685
YPK_1455 (dmsB-1)				-3.03173
YPK_1456 (dmsA-1)					-2.34523
YPK_1462 (sfuB)		1.6164
YPK_1463 (sfuA)		1.83225
YPK_1491			1.91128	1.76731
YPK_1492 (phnA)			1.69901
YPK_1522 (smfA-2)			1.93386
YPK_1542			-1.60418
YPK_1559 (rovM)		1.602
YPK_1596 (rlmF)		1.52895
YPK_1598 (glnQ)					1.55127
YPK_1599 (glnP)					1.6558
YPK_1609		2.01826
YPK_1610 (gutB)			-2.6022		2.43513
YPK_1611 (rbsB-3)			-2.83052		1.7227
YPK_1612 (rbsA-3)			-1.51584		1.80695
YPK_1615 (dmlR)				1.657
YPK_1635 (ycjO-2)		-2.12214
YPK_1657		-1.62429	-1.57981
YPK_1661 (mdoG)		-1.62203		-1.50805
YPK_1667					1.59128
YPK_1678 (rluC)			1.50269
YPK_1712 (pepT-2)					-1.80646
YPK_1715 (phoP)		-1.96172
YPK_1733 (lrp-1)		-2.1404	-1.75994
YPK_1735 (ylaC)				-1.57438
YPK_1740 (cspC-1)					-1.73963
YPK_1742 (trg)		-3.20485	-2.6005
YPK_1748 (motB-2)		-1.6196
YPK_1749 (cheA)		-2.12889
YPK_1750 (cheW)		-2.05423
YPK_1753 (cheD-2)		-4.06489	-4.01074
YPK_1754		-3.93462	-3.378
YPK_1756 (cheR)		-3.57366	-2.86864
YPK_1757 (cheB)		-3.1355	-2.74231
YPK_1758 (cheY)		-3.14878	-2.54397
YPK_1759 (cheZ)		-2.78194	-2.3173
YPK_1760 (cwlA)		-1.60193	-1.64461	-2.17811
YPK_1761 (yadE)			-1.62611
YPK_1770			1.56453
YPK_1775 (fimC-2)					1.85569
YPK_1776					1.87225
YPK_1778		1.61313
YPK_1786 (fimA-3)			1.5424
YPK_1795 (gltP-1)			-1.663		-2.18873
YPK_1796 (ydjM)		-2.3756	-2.7494		-2.01113
YPK_1801 (togM)					-1.88575
YPK_1811 (yniA)		-1.78955	-1.8038
YPK_1852 (sufE-2)		1.90222
YPK_1863 (sodB)		-1.59993
YPK_1870 (sepC)		1.73312	2.61181	1.68305
YPK_1876 (rovA)		-2.015	-3.07957
YPK_1885					1.92013
YPK_1887					-1.65407
YPK_1930		-2.33891	-2.09795
YPK_1952		-2.56289	-2.77269
YPK_1953 (srfB)		-2.34898	-2.39872
YPK_1954		-2.12906	-1.99515
YPK_1958 (tauA-2)					1.58784
YPK_1960				2.55992	3.56112
YPK_1961 (rbsA-4)				2.08898	2.72989
YPK_1962 (eryF-1)				1.76777	2.43733
YPK_1963 (rbsB-4)					2.32512
YPK_1980 (bioD-1)		-2.63936			-3.08229
YPK_2029 (ribA)					-2.77944
YPK_2031		1.57392		1.55012
YPK_2048			-1.59879
YPK_2055 (tonB-1)		1.56227
YPK_2056					-1.59388
YPK_2066 (oppF)		-1.61226	-2.27787
YPK_2067 (oppD)		-1.64942	-2.08223
YPK_2068 (oppC)		-1.8994	-1.84336
YPK_2069 (oppB)		-2.10981	-1.81203
YPK_2070 (oppA)		-2.15699	-1.83094
YPK_2072 (adhE)		-1.61375	-1.70504
YPK_2073 (tdk-2)		-2.04635	-1.75015	-1.98013
YPK_2108 (spoVR)			-1.83059
YPK_2113			1.85288
YPK_2185		-3.13296	-3.04277	-1.61687
YPK_2197		-2.3565	-2.42534	-2.7172
YPK_2198		-2.06602	-1.72495	-2.88388
YPK_2199		-1.96385	-1.62673	-2.83029
YPK_2200		-1.93623	-2.40771	-2.17395
YPK_2201				-2.61025
YPK_2205					-2.21474
YPK_2207					-1.87178
YPK_2233 (chaA)			1.75272
YPK_2235 (phoH)				-1.64834
YPK_2236		-1.58777	-2.83086	-2.4059
YPK_2251		1.58465
YPK_2308			-1.51502
YPK_2311				1.5906
YPK_2330		1.80696
YPK_2358 (ydgC)					-1.89634
YPK_2362 (nanM)		-2.49477
YPK_2366 (efeU-2)				1.53272
YPK_2369 (putA)					-2.46029
YPK_2378 (fliZ)		-1.50255
YPK_2379		-1.50972
YPK_2380 (fliA)		-1.62362			-1.82333
YPK_2381 (fliC)		-3.33574	-3.9259
YPK_2382 (fliD)		-2.95271	-2.46722
YPK_2383 (fliS)		-2.99994	-2.38787
YPK_2384 (fliT)		-2.79036	-2.18077
YPK_2385		-2.39423	-1.70369
YPK_2390 (fliE)		-2.17413	-1.77999
YPK_2391 (fliF)		-2.45089	-2.21528
YPK_2392 (fliG)		-2.50523	-2.56577
YPK_2393 (fliH)		-2.74158	-2.5039
YPK_2394 (fliI)		-2.7759	-2.81518
YPK_2395 (fliJ)		-3.17769	-2.97938
YPK_2396 (fliK)		-2.92611	-2.83624
YPK_2397		-2.58953	-2.67191
YPK_2398 (fliL)		-2.43066	-1.98924
YPK_2399 (fliM)		-2.32673	-2.04178
YPK_2400 (fliN)		-2.89697	-2.24932
YPK_2401 (fliO)		-2.5227	-2.43812
YPK_2402 (fliP)		-2.54325	-2.2947
YPK_2403 (fliQ)		-2.44714	-2.58704
YPK_2404 (fliR)		-1.89678
YPK_2406				1.60179
YPK_2408 (yphD-4)			-1.88899
YPK_2410 (yphF-2)		-1.82421	-2.5491
YPK_2411 (yphD-5)		-1.84988	-2.00328
YPK_2413		-2.47626	-2.0279
YPK_2415 (flgL)		-3.02705	-2.4823
YPK_2416 (flgK)		-3.37684	-2.86927
YPK_2417 (flgJ)		-2.89684	-2.51267
YPK_2418 (flgI)		-3.09616	-2.57748
YPK_2419 (flgH)		-3.04298	-2.47662
YPK_2420 (flgG)		-2.98014	-2.72945
YPK_2421 (flgF)		-3.24493	-2.85284
YPK_2422 (flgE)		-3.10414	-2.74817
YPK_2423 (flgD)		-2.90402	-2.60333
YPK_2424 (flgC)		-2.91514	-2.51038
YPK_2425 (flgB)		-2.67373	-2.48197
YPK_2426 (flgA)		-2.18723	-1.83242
YPK_2427 (flgM)		-2.41811	-1.69446
YPK_2428 (flgN)		-2.18132
YPK_2429 (invA)		-3.30356	-4.26666
YPK_2430 (flhE)		-1.78918	-2.17044
YPK_2431 (flhA)		-1.51872
YPK_2438 (ftnA)		-2.88648
YPK_2453 (hpaB)					2.01324
YPK_2454 (hpaX)		1.74526			2.52757
YPK_2455 (hpaI)		2.13144		1.90758	2.88631
YPK_2456 (hpaH)		2.91725		2.47497	3.13397
YPK_2457 (hpaF)		2.90825		2.34326	2.7148
YPK_2458 (hpaD)		3.51056		2.77756	3.02713
YPK_2459 (hpaE)		3.58422	1.78945	3.05749	3.82129
YPK_2460 (hpaG-1)		3.76544	2.16715	3.81506	4.56313
YPK_2461 (hpaG-2)		3.67751	3.05592	4.32462	4.73984
YPK_2464 (manX)		-3.17105	-2.23009	-2.11238
YPK_2465 (manY)		-2.89258	-2.14697	-2.14549
YPK_2466 (manZ)		-2.38554	-1.90046	-1.78776
YPK_2469 (fcuA)		4.79227		1.51768
YPK_2484		1.83844
YPK_2485		1.6608
YPK_2486		1.65891
YPK_2501		1.60343
YPK_2502					1.58455
YPK_2507					1.6544
YPK_2508 (fucD)					1.51868
YPK_2509		3.07816			2.28081
YPK_2510 (ucpA)		2.87768			3.27245
YPK_2512					1.50136
YPK_2515		-1.55972
YPK_2517 (yeeF)			1.63833	2.14052
YPK_2518			2.01611	2.19605
YPK_2525 (hisG)					1.71532
YPK_2526 (hisD)					1.93843
YPK_2544 (alcC)		2.13964
YPK_2545 (alcB)		3.319
YPK_2546 (alcA)		4.20254
YPK_2547		4.71616
YPK_2548 (fhuF)		4.22432		2.19139
YPK_2555		1.58159
YPK_2559 (yohJ)					-1.51019
YPK_2565 (mglA)					1.67726
YPK_2574					1.63196
YPK_2580		2.53215
YPK_2581 (ybiT)		2.40836	1.7636	2.02041
YPK_2635				1.55174
YPK_2643					1.56108
YPK_2676 (focA)					-2.13118
YPK_2680		2.13208	1.65155
YPK_2721		2.73498
YPK_2725 (rumB)			1.50472
YPK_2731		1.53105
YPK_2739 (sdaC)		-1.558
YPK_2741				-1.68407	1.86163
YPK_2742 (metN-2)				-2.08127
YPK_2744			-2.23659
YPK_2745			-2.13826		-1.65196
YPK_2748 (fepA-1)		3.63468
YPK_2749 (fhuC-2)		2.8849		1.66132
YPK_2750 (fhuB-4)		2.49689		2.0019
YPK_2751 (fhuD-4)		2.97082		2.41484
YPK_2758 (psaB)					3.72785
YPK_2759 (psaA)					1.68724
YPK_2760 (psaF)			-1.55206		3.03201
YPK_2761 (psaE)		-1.9532	-2.15374		2.74015
YPK_2763 (fruK)		-1.96607	-1.95952
YPK_2764 (fruB)		-2.43263	-2.25989
YPK_2766 (yphD-7)					2.97672
YPK_2767 (yphE-4)		3.0921		1.65016	3.15186
YPK_2768 (yphF-4)		3.34173		2.17562	2.91539
YPK_2769 (rpiA-2)		2.83459		2.31928	2.74582
YPK_2770 (xylB-2)		3.81569	2.13398	2.98034	3.24449
YPK_2771 (gabD-2)		4.25309	3.3692	3.37331	4.54697
YPK_2772		6.02873	3.77519	4.05626	5.08149
YPK_2773 (serA-2)		5.38306	3.84374	4.21853	5.16314
YPK_2774		3.29749	2.52127	2.68278	4.10684
YPK_2775					2.12115
YPK_2781		-2.93629	-3.69765
YPK_2802			-1.52118
YPK_2804			-1.55329
YPK_2808		1.68559
YPK_2813		1.54009
YPK_2816		1.62147
YPK_2817		1.806
YPK_2819		1.66965
YPK_2821		1.57879
YPK_2823 (hyi)				-1.60392
YPK_2824				-1.7964
YPK_2826		-1.5461	-1.96666
YPK_2839 (ompC-2)		-1.86899	-2.02177	-1.61757	-1.50996
YPK_2872 (urtB)			1.88419
YPK_2873 (urtA)		1.83364
YPK_2874		1.56028	2.60566
YPK_2899			-1.78086
YPK_2963 (cydB)				-1.86398
YPK_2964 (cydA)				-1.53265
YPK_2996 (nagE)		-2.21586		-2.04055
YPK_2997 (nagB)		-1.84654		-1.61788
YPK_2998 (nagA)		-1.50501
YPK_3010 (ybeJ)			-1.68166
YPK_3033		2.04061
YPK_3035		1.51384
YPK_3038			-1.6325
YPK_3067					-2.773
YPK_3076			-1.60479
YPK_3087		2.10394
YPK_3088		1.77687
YPK_3089		2.00944
YPK_3099		1.74065
YPK_3106		1.97199
YPK_3107			1.69217
YPK_3250 (thiI)				1.59027
YPK_3265 (queA)			1.50599
YPK_3281 (yaiE)		-1.50026
YPK_3309 (fadE)		-2.30274	-2.54436
YPK_3331		-1.60475
YPK_3332 (gatA)		-1.56483
YPK_3333		-1.54201
YPK_3353 (yfiA)		-2.3724	-1.75575
YPK_3358 (yehT)		-1.52804
YPK_3359 (dcuB)					-3.19743
YPK_3360 (ydiY)		2.25844	1.60303
YPK_3382 (tktA-1)			1.66744
YPK_3383 (tktA-2)			2.16024
YPK_3384 (eryF-2)			1.79683
YPK_3389 (cybC-2)			-1.55701
YPK_3393 (dmsB-2)				-2.22917
YPK_3394 (dmsA-2)					-2.62526
YPK_3395 (araD-2)		-3.64969	-4.38613	-1.64141
YPK_3396		-5.99656	-3.91786
YPK_3397 (fucR)		-4.67338	-2.58559
YPK_3398 (yphF-5)		-4.5436	-3.77018	-1.93518
YPK_3399 (yphE-5)		-3.65039	-3.26087	-2.19604
YPK_3400 (yphD-8)		-3.01518	-3.58683	-1.80438
YPK_3401 (yphD-9)		-3.02137	-3.42121
YPK_3402 (sgbU)		-2.83496	-2.92304	-1.766
YPK_3403 (sgbK)		-2.08854	-2.57799
YPK_3404 (fumA)		-1.69292
YPK_3409 (fepA-2)		3.25136
YPK_3411 (yhjA)					-2.42081
YPK_3414		2.91471
YPK_3415 (arsR)			1.88534
YPK_3418 (dhaL)					2.64174
YPK_3419 (dhaK)					2.89787
YPK_3420					3.06566
YPK_3421 (ydjJ)				1.77986	3.39272
YPK_3422 (rpiB-1)				2.00905	2.85572
YPK_3437 (cysG-2)		1.68622
YPK_3443 (ygcM)			1.53625
YPK_3461 (fhuD)				1.8502
YPK_3480 (yacK)			1.69577
YPK_3482 (speE)				1.50947
YPK_3484				1.72611
YPK_3533 (leuO)				-1.70847
YPK_3547 (rapA)				1.70109
YPK_3548			1.65306	2.94119
YPK_3553			-1.66505
YPK_3554			-1.74574
YPK_3556			-1.60106
YPK_3558 (vgrG-2)			-1.62116
YPK_3559 (vasG-4)			-1.58711
YPK_3561 (impG-2)			-1.50875
YPK_3562 (impH-3)			-2.03971
YPK_3563 (impC-4)		-2.15883	-2.9223
YPK_3564 (impC-5)		-2.22711	-2.64862
YPK_3565		-2.32697	-2.86533
YPK_3566			-2.39482
YPK_3567					-1.61779
YPK_3576			2.40162
YPK_3577		1.83818	1.80545
YPK_3578 (folA)			1.5248
YPK_3595 (yaaH)		2.52705	2.49308	1.97953
YPK_3627 (deoC-3)		-1.60648
YPK_3631					1.90831
YPK_3632 (osmY)					1.72692
YPK_3639 (ybhC)			-1.54445	-1.54232
YPK_3650 (ego)		-2.82579			2.164
YPK_3651 (ydeY)		-1.6985			1.53032
YPK_3652 (ydeZ)		-1.51813
YPK_3655 (yneC)		-1.69616
YPK_3663			1.65954
YPK_3691 (nrdD)					-1.96428
YPK_3692 (nrdG)				-2.55631
YPK_3715 (ydcP-2)					-1.94277
YPK_3743 (obgE)		2.97593	2.14499	2.59733
YPK_3760 (ner-2)		2.03771	2.94904	2.22539
YPK_3813 (frdA)					-1.73747
YPK_3836		2.14422	1.64772
YPK_3841 (rhaR)		-1.57953
YPK_3885 (hemN-2)		1.79645		2.0084
YPK_3886 (chuX)		1.98257
YPK_3887		1.75572
YPK_3888 (hemP)		4.40027
YPK_3889 (hmuR)		3.85356
YPK_3890 (hmuS)		2.62206
YPK_3891 (hmuT)		2.99034
YPK_3892 (hmuU)		2.87756
YPK_3893 (hmuV)		2.77782
YPK_3894 (metC-2)		1.81873
YPK_3920 (gltP-2)					-1.72807
YPK_3923 (actP)			-1.70372
YPK_3933 (fadB)		-1.6169	-1.70372
YPK_3934 (fadA)			-1.76885
YPK_3950 (udp)		-1.52269
YPK_3951 (ysgA)		2.61015	2.00904	2.5768	3.49104
YPK_3952 (metE)		-1.79607	-2.60414
YPK_3963		1.97269	1.7999	1.96104
YPK_3986 (tusA)		1.66585	1.62204
YPK_3987 (yhhQ)		1.61466
YPK_3991 (glpA)			-1.95769		-1.62292
YPK_4041		1.54217
YPK_4042 (fimA-6)			1.63996
YPK_4051 (ilvC)		-1.56383	-1.98737		-2.19659
YPK_4085 (hasA)					1.6899
YPK_4097		1.57198
YPK_4112 (glpF)		-4.23857	-2.11037		-2.38862
YPK_4113 (glpK-2)		-2.18654
YPK_4165		1.91845	1.67193
YPK_4166		1.75677	1.68966
YPK_4237			-1.93222		-2.38927
YPK_4238			-2.20979		-2.78322
YPK_4239			-1.69337		-2.41988
YPK_R0005		2.50637		1.51878
YPK_R0009		-4.68741		-1.72231
YPK_R0010		-5.70154
YPK_R0012		-4.27
YPK_R0017					-2.09818
YPK_R0027					-2.45352
YPK_R0030					-1.61247
YPK_R0036				1.55077
YPK_R0038		-4.79923		-1.91528
YPK_R0039		-4.89578		-1.6801
YPK_R0049			1.5442
YPK_R0050		1.57144	1.67783
YPK_R0053		-2.62018	-1.65001	-2.19224
YPK_R0056					-2.54658
YPK_R0057					-1.59611
Ysr156/sR020			2.01077		1.51307
Ysr173/rmf
Ysr187		1.69248
Ysr204		-2.21019
Ysr206		1.58462
Ysr230		2.19707	2.4297
Ysr232		-2.29535
Ysr242					2.39347
Ysr253		-1.92576
Ysr257					-1.50181
Ysr273		-1.6381
Ysr281		2.27525	1.9965
sR008/His_leader					1.95312
